# Supplementary material for: Infectious Bursal Disease Virus Genotypic Diversity from Poultry in Latin America
Source: Viruses. 2026 Jul 6;18(7):746. doi: 10.3390/v18070746 (PMC13431511; doi:10.3390/v18070746)
Supplement: Supplementary file 1 [file viruses-18-00746-s001.zip › viruses-4364260-supplementary-updated/Supplementary tables.xlsx]

## Sheet: Table S1
Table S1 - Metadata and accession information for 69 IBDV sequences generated in this study.
ID	Segment A genogroup	Segment B genogroup	Coutry	Date	Continent	Source	NCBI Segment A	NCBI Segment B	Segment A fragment	Segment B fragment
SB_IBDV_33	A4	B1a	Brazil	2024	South America	Bursa	PZ380737	PZ380803	548	514
SB_IBDV_03	A3	B2	Brazil	2016	South America	Bursa	PZ380794	PZ380804	546	526
SB_IBDV_67	A2a	B1a	Bolivia	2025	South America	Bursa	PZ380797	PZ380805	544	514
SB_IBDV_26	A3	B2	Brazil	2023	South America	Bursa	PZ380734	PZ380806	571	515
SB_IBDV_11	A3	B2	Brazil	2018	South America	Bursa	PZ380779	PZ380807	487	510
SB_IBDV_34	A3	B2	Brazil	2024	South America	Bursa	PZ380782	PZ380808	548	521
SB_IBDV_09	A3	B2	Brazil	2018	South America	Bursa	PZ380784	PZ380809	537	514
SB_IBDV_07	A3	B2	Brazil	2017	South America	Bursa	PZ380777	PZ380810	542	510
SB_IBDV_05	A3	B2	Brazil	2017	South America	Bursa	PZ380792	PZ380811	541	514
SB_IBDV_06	A3	B2	Brazil	2017	South America	Bursa	PZ380778	PZ380812	548	514
SB_IBDV_01	A3	B2	Brazil	2015	South America	Bursa	PZ380788	PZ380813	538	482
SB_IBDV_02	A3	B2	Brazil	2016	South America	Bursa	PZ380757	PZ380814	541	511
SB_IBDV_14	A3	B2	Brazil	2018	South America	Bursa	PZ380783	PZ380815	557	457
SB_IBDV_08	A3	B2	Brazil	2018	South America	Bursa	PZ380780	PZ380816	543	515
SB_IBDV_04	A3	B2	Brazil	2017	South America	Bursa	PZ380781	PZ380817	543	510
SB_IBDV_19	A3	B6*	Brazil	2020	South America	Bursa	PZ380756	PZ380818	580	513
SB_IBDV_32	A2b	B1a	Chile	2024	South America	Bursa	PZ380753	PZ380819	545	483
SB_IBDV_71	A2d	B1b	Argentina	2025	South America	Bursa	PZ380774	PZ380820	536	472
SB_IBDV_66	A2d	B1b	Nicaragua	2025	North America	Bursa	PZ380772	PZ380821	519	434
SB_IBDV_60	A2d	B1b	Argentina	2025	South America	Bursa	PZ380776	PZ380822	547	470
SB_IBDV_70	A2d	B1b	Argentina	2025	South America	Bursa	PZ380795	PZ380823	510	424
SB_IBDV_40	A2e	B1a	Ecuador	2024	South America	Bursa	PZ380749	PZ380824	556	511
SB_IBDV_41	A2e	B1a	Ecuador	2024	South America	Bursa	PZ380748	PZ380825	541	514
SB_IBDV_63	A2e	B1a	Colombia	2025	South America	Bursa	PZ380799	PZ380826	544	509
SB_IBDV_69	A2e	B1a	Colombia	2025	South America	Bursa	PZ380765	PZ380827	541	469
SB_IBDV_42	A2e	B1a	Colombia	2024	South America	Bursa	PZ380764	PZ380828	576	478
SB_IBDV_49	A2e	B1a	Colombia	2024	South America	Bursa	PZ380763	PZ380829	541	474
SB_IBDV_61	A2b	B1a	Mexico	2025	North America	Bursa	PZ380800	PZ380830	557	409
SB_IBDV_62	A2b	B1a	Mexico	2025	North America	Bursa	PZ380766	PZ380831	548	473
SB_IBDV_45	A2b	B1a	Mexico	2024	North America	Bursa	PZ380790	PZ380832	539	511
SB_IBDV_59	A2b	B1a	Honduras	2025	North America	Bursa	PZ380801	PZ380833	537	510
SB_IBDV_12	A2b	B1a	Mexico	2018	North America	Bursa	PZ380744	PZ380834	577	520
SB_IBDV_13	A2b	B1a	Mexico	2018	North America	Bursa	PZ380743	PZ380835	580	515
SB_IBDV_50	A2b	B1a	Honduras	2025	North America	Bursa	PZ380787	PZ380836	544	408
SB_IBDV_51	A2a	B1a	Peru	2025	South America	Bursa	PZ380769	PZ380837	436	502
SB_IBDV_52	A2a	B1a	Peru	2025	South America	Bursa	PZ380786	PZ380838	541	511
SB_IBDV_57	A2a	B1a	Peru	2025	South America	Bursa	PZ380768	PZ380839	558	435
SB_IBDV_58	A2a	B1a	Peru	2025	South America	Bursa	PZ380767	PZ380840	542	433
SB_IBDV_38	A2e	B1a	Ecuador	2024	South America	Bursa	PZ380751	PZ380841	542	511
SB_IBDV_36	A1	B1a	Ecuador	2024	South America	Bursa	PZ380747	PZ380842	539	509
SB_IBDV_43	A2e	B1a	Ecuador	2024	South America	Bursa	PZ380746	PZ380843	555	514
SB_IBDV_17	A4	B1a	Brazil	2019	South America	Bursa	PZ380741	PZ380844	545	513
SB_IBDV_28	A4	B1a	Brazil	2024	South America	Bursa	PZ380739	PZ380845	555	514
SB_IBDV_21	A4	B1a	Brazil	2021	South America	Bursa	PZ380735	PZ380846	513	513
SB_IBDV_15	A4	B1a	Brazil	2018	South America	Bursa	PZ380742	PZ380847	547	516
SB_IBDV_18	A4	B1a	Brazil	2020	South America	Bursa	PZ380738	PZ380848	545	503
SB_IBDV_29	A4	B1a	Brazil	2024	South America	Bursa	PZ380740	PZ380849	572	516
SB_IBDV_23	A4	B1a	Brazil	2022	South America	Bursa	PZ380745	PZ380850	530	512
SB_IBDV_35	A4	B1a	Brazil	2024	South America	Bursa	PZ380736	PZ380851	469	510
SB_IBDV_22	A4	B1a	Brazil	2022	South America	Bursa	PZ380785	PZ380852	529	508
SB_IBDV_39	A2e	B1a	Ecuador	2024	South America	Bursa	PZ380750	PZ380853	554	501
SB_IBDV_37	A2e	B1a	Ecuador	2024	South America	Bursa	PZ380752	PZ380854	542	514
SB_IBDV_31	A2b	B1a	Chile	2024	South America	Bursa	PZ380754	PZ380855	540	517
SB_IBDV_27	A2a	B1a	Peru	2024	South America	Bursa	PZ380755	PZ380856	536	517
SB_IBDV_16	A4	B1a	Brazil	2019	South America	Bursa	PZ380760	PZ380857	557	518
SB_IBDV_25	A3	B6*	Brazil	2023	South America	Bursa	PZ380796	PZ380858	515	476
SB_IBDV_10	A3	B2	Brazil	2018	South America	Bursa	PZ380758	PZ380859	543	513
SB_IBDV_48	A2d	B1b	Argentina	2024	South America	Bursa	PZ380789	PZ380860	162	540
SB_IBDV_47	A2d	B1b	Argentina	2024	South America	Bursa	PZ380775	PZ380861	428	545
SB_IBDV_46	A2d	B1b	Argentina	2024	South America	Bursa	PZ380773	PZ380862	538	461
SB_IBDV_44	A2b	B1a	Mexico	2024	North America	Bursa	PZ380791	PZ380863	542	472
SB_IBDV_30	A2a	B1a	Peru	2024	South America	Bursa	PZ380793	PZ380864	539	443
SB_IBDV_68	A2e	B1a	Colombia	2025	South America	Bursa	PZ380759	PZ380865	556	465
SB_IBDV_65	A2d	B1b	Nicaragua	2025	North America	Bursa	PZ380798	PZ380866	543	468
SB_IBDV_64	A2b	B1a	Nicaragua	2025	North America	Bursa	PZ380762	PZ380867	502	516
SB_IBDV_56	A2a	B1a	Bolivia	2025	South America	Bursa	PZ380802	PZ380868	538	510
SB_IBDV_55	A2a	B1a	Peru	2025	South America	Bursa	PZ380770	PZ380869	412	501
SB_IBDV_54	A2a	B1a	Peru	2025	South America	Bursa	PZ380771	PZ380870	537	475
SB_IBDV_53	A2b	B1a	El Salvador	2025	North America	Bursa	PZ380761	PZ380871	542	530
*a putative novel genogroup, tentatively designated B6

## Sheet: Table S2
Table S2 - Metadata and accession information for 372 IBDV VP2 reference sequences.
GenBank	Strain	Genotype	Reference [6]	Reference [27,33]	Country	Continent	Year	Source	Preliminary phylogenetic	Figure 1	Note	Doi
KU867909	T3599	A0B1			USA	North America	2012		Yes	Yes
KU867911	D2712	A0B1			USA	North America	2012		Yes	No
AF457106	Univax/G603/TW	A1			Taiwan	Asia			Yes	No
DQ355819	Winterfield2512	A1			USA	North America		vaccine	No	Yes	attenuated vaccine strain imported from USA
KY597843	02049H21	A1B1			Egypt	Africa	2002		No	No
KY597857	02049F4	A1B1			Egypt	Africa	2002		No	No
LC319673	LUSC09-2016	A1B1			Zambia	Africa	2016		No	No
LC319681	LUSC03-2015	A1B1			Zambia	Africa	2015		No	No
AF076230	TS	A1B1			China	Asia			No	No
AF321054	HZ2	A1B1			China	Asia	1997	chicken embryo fibroblast	No	No
AF321055	JD1	A1B1			China	Asia	1997	chicken embryo fibroblast	No	No
EF646853	J1C7	A1B1			Japan	Asia			No	No
KU891986	MB11	A1B1			India	Asia	2011	bursa	No	No
LC145743	vaccine 2512G-87	A1B1			Japan	Asia		vaccine	No	Yes
MK501731	IBDV-PSNgp-India	A1B1			India	Asia	2014	Bursa of Fabricius	No	No
MN604241	IBD17JL01	A1B1			China	Asia	2019	chicken	No	No
AF362747	Cu-1wt	A1B1			Germany	Europe	1975		No	No
EU184689	Cro-Pa/98	A1B1			Croatia	Europe			No	No
AY012683	9109	A1B1			USA	North America		isolated from commercial broiler chickens	No	No
AY918948	Lukert	A1B1			USA	North America			Yes	No
EF418033	CS-2-35	A1B1			USA	North America			No	No
EF418034	GA-1	A1B1			USA	North America			No	No
EU162087	D78	A1B1			USA	North America			Yes	No
AF140705	Soroa	A1B1			Not informed	Not informed			Yes	No
AF194428	CEF94	A1B1			Not informed	Not informed			Yes	No
AF362771	Cu-1 M	A1B1			Not informed	Not informed			No	No
AJ310185	Strain CT	A1B1			Not informed	Not informed			No	No
AJ427340	KT1/99	A1B1			Not informed	Not informed			No	No
AJ878892	228E	A1B1			Not informed	Not informed			Yes	No
AJ878893	Tadforte	A1B1			Not informed	Not informed			No	No
AJ878894	Bursine	A1B1			Not informed	Not informed			Yes	No
AY029166	Irwin Moulthrop	A1B1			Not informed	Not informed			No	No
AY319768	NB	A1B1			Not informed	Not informed			No	No
AY332561	Bursine-2	A1B1			Not informed	Not informed			Yes	No
AY462026	Edgar	A1B1			Not informed	Not informed			Yes	No
D00499	STC	A1B1			Not informed	Not informed		IBDSA	Yes	No
D00869	52/70	A1B1			Not informed	Not informed			Yes	No
JQ411012	903 78	A1B1			Not informed	Not informed			No	No
MT010364	PBG98	A1B1			Not informed	Not informed			Yes	No
X84034	P2	A1B1			Not informed	Not informed	1977		No	No
DQ187988	A-BH83	A1B1			Brazil	South America	1983		No	Yes
EU835864	Br/97/BA	A1B1			Brazil	South America	1997		No	Yes
EU835883	Br/04/DN	A1B1			Brazil	South America	2004		No	Yes
KC603937	IC-IBDV-Br	A1B1			Brazil	South America	2007		No	Yes
AF321056	ZJ2000	A1B2			China	Asia	2000		No	No
DQ088175	TL2004	A1B2			China	Asia			No	No
MN218126	W2512	A1B3			China	Asia	2019	W2512-chicken	Yes	No	intermediate vaccine strain	https://doi.org/10.1016/j.vetmic.2020.108620
JF736011	AL2	A2	G2a		USA	North America			Yes	No
AF091099	U28	A2			Not informed	Not informed			Yes	No
AF498628	1084E	A2			Not informed	Not informed		Vaccine	Yes	Yes
MF142557	66_Indiana	A2a	G2a		USA	North America	2014		No	No
M64285	variant_A	A2a		A2a	Not informed	Not informed		IBDVp2	No	No
MF142513	220_Ecuador	A2a	G2a	A2a	Ecuador	South America	2014		No	No
Y14959	variant_A	A2aB1			Not informed	Not informed			Yes	No
MF142520	285_Mexico	A2b	G2b	A2b	Mexico	North America	2014		No	No
MF142526	37_Alabama	A2b	G2a	A2b	USA	North America	2014		No	No
MF142531	410_Mississippi	A2b	G2b		USA	North America	2015		No	No
AY462027	9109	A2b		A2b	Not informed	Not informed			No	No
AF133904	variant E	A2B1	G2a	A2a	Not informed	Not informed			Yes	No
AF281238	T1	A2bB1	G2b		Not informed	Not informed			Yes	No
GQ856674	USA08MD24p	A2c			USA	North America			No	No
MF142529	3_Ohio	A2c	G2c	A2c	USA	North America	2014		No	No
MF142583	7_Ohio	A2c	G2c	A2c	USA	North America	2014		No	No
AJ878906	VarGLS	A2cB1			Not informed	Not informed			No	No
AY368653	GLS bursal-derived	A2cB1a		A2c	Not informed	Not informed			No	No
MT505343	UPM1432/2019	A2d			Malaysia	Asia	2019	Bursa of Fabricius	No	No
MW767375	LN-2020-2	A2d			China	Asia	2020		No	No
MW767998	HB-2020-1	A2d			China	Asia	2020		No	No
JX134483	GX-NNZ-11	A2dB1			China	Asia	2011		No	No
MN393076	SHG19	A2dB1			China	Asia	2018	chicken	Yes	No
MN485882	ZD-2018-1	A2dB1			China	Asia	2018		No	No
MT179710	IBD16HeN01	A2dB1			China	Asia	2016	chicken	No	No
MT179720	SHG352	A2dB1			China	Asia	2018	chicken	Yes	No
MT179721	SHG358	A2dB1			China	Asia	2018	chicken	No	No
OR791873	1/chicken/EGY/H792/23	A2dB1b			Egypt	Africa	2023		No	No
OR791875	1/chicken/EGY/H798/23	A2dB1b			Egypt	Africa	2023		No	No
OR791879	1/chicken/EGY/H812/23	A2dB1b			Egypt	Africa	2023		No	No
MT550877	19D51	A2dB1b		A2d	South Korea	Asia	2019		No	No
MT550878	19D09	A2dB1b			South Korea	Asia	2019		No	No
MZ593902	FJ2021	A2dB1b			China	Asia	2021		No	No
PP393702	A397-1	A2dB1b			Argentina	South America	2022	bursa of Fabricius	No	Yes
PP393703	A397-9	A2dB1b			Argentina	South America	2022	bursa of Fabricius	No	Yes
PP393704	A397-2	A2dB1b			Argentina	South America	2022	bursa of Fabricius	No	Yes
PP393705	A327J	A2dB1b			Argentina	South America	2020	bursa of Fabricius	No	Yes
PP393706	A397-7	A2dB1b			Argentina	South America	2022	bursa of Fabricius	No	Yes
PP393707	A363E	A2dB1b			Argentina	South America	2021	bursa of Fabricius	No	Yes
PP393708	A335I	A2dB1b			Argentina	South America	2021	bursa of Fabricius	No	Yes
PP393709	A329B	A2dB1b			Argentina	South America	2020	bursa of Fabricius	No	Yes
PP393710	A397-18	A2dB1b			Argentina	South America	2022	bursa of Fabricius	No	Yes
PP393711	A397-5	A2dB1b			Argentina	South America	2022	bursa of Fabricius	No	Yes
PP393712	A397-6	A2dB1b			Argentina	South America	2022	bursa of Fabricius	No	Yes
PP393713	A397-22	A2dB1b			Argentina	South America	2022	bursa of Fabricius	No	Yes
PP393714	A397-23	A2dB1b			Argentina	South America	2022	bursa of Fabricius	No	Yes
PP393715	A397-27	A2dB1b			Argentina	South America	2022	bursa of Fabricius	No	Yes
PP393716	A397-32	A2dB1b			Argentina	South America	2022	bursa of Fabricius	No	Yes
PP393717	A397-21	A2dB1b			Argentina	South America	2022	bursa of Fabricius	No	Yes
PP393718	A397-29	A2dB1b			Argentina	South America	2022	bursa of Fabricius	No	Yes
PP393719	A397-30	A2dB1b			Argentina	South America	2022	bursa of Fabricius	No	Yes
AB368946	KZC-104	A3B1			Zambia	Africa	2004	Chicken bursa	No	No
KY555592	150139	A3B1			Algeria	Africa	2015		Yes	No
KY555598	150144	A3B1			Algeria	Africa	2015		Yes	No
MF969119	150140/0.2	A3B1			Algeria	Africa	2014	chicken	No	No
MF969120	150131/0.2	A3B1			Algeria	Africa	2015	chicken	No	No
AY134874	SH95	A3B1			China	Asia			No	No
KP676467	IBD13HeB01	A3B1			China	Asia	2013		Yes	No
KT870148	India/BGE15/ABT/MVC/2015	A3B1			India	Asia	2015	bursal tissue	No	No
KT884452	BGE14/ABT2/MVC/2015	A3B1			India	Asia	2014	bursal tissue	No	No
KU558697	EDE14/ABT/MVC/India	A3B1			India	Asia	2014	bursal tissue	No	No
KU558699	MDI14/ABT/MVC/India	A3B1			India	Asia	2014	bursal tissue	No	No
KU578098	NKL14/ABT/MVC/India	A3B1			India	Asia	2014	bursal tissue	No	No
KU578100	VCN14/ABT/MVC/India	A3B1			India	Asia	2013	bursal tissue	No	No
KU578102	RPM14/ABT/MVC/India	A3B1			India	Asia	2014	bursal tissue	No	No
KU578104	THI14/ABT/MVC/India	A3B1			India	Asia	2014	bursal tissue	No	No
MF142502	101_Kuwait	A3B1			Kuwait	Asia	2014		No	No
MF142534	422_Iraq	A3B1			Iraq	Asia	2015		No	No
MF142535	423_Iraq	A3B1			Iraq	Asia	2015		No	No
MF142560	710_Jordan	A3B1			Jordan	Asia	2015		No	No
MF142578	774_Kazakhstan	A3B1			Kazakhstan	Asia	2016		No	No
MF142584	806_Malaysia	A3B1			Malaysia	Asia	2016		No	No
MF188862	JBN2011	A3B1			South Korea	Asia	2011		No	No
KU234528	100056	A3B1			France	Europe	2010		No	No
MH545934	Bpop/03	A3B1			Poland	Europe	2003	chicken	No	No
MN786767	D3976/1	A3B1			Germany	Europe	2017	chicken	No	No
MN786768	D4320/6	A3B1			Denmark	Europe	2018		No	No
MT050435	NIR/AC-09389/02/2019	A3B1			Ireland	Europe	2019	chicken	No	No
MT050437	DE/AC-17862/01/2019	A3B1			Germany	Europe	2019	chicken	No	No
MT050438	DE/AC-18188/01/2019	A3B1			Germany	Europe	2019	chicken	No	No
MT050439	DE/AC-19332/01/2019	A3B1			Germany	Europe	2019	chicken	No	No
MT050441	UK/AC-31243/01/2019	A3B1			United Kingdom	Europe	2019	chicken	No	No
MT050443	UK/AC-00335/01/2020	A3B1			United Kingdom	Europe	2020	chicken	No	No
MF142515	232_Russia	A3B1			Russia	Europe/Asia	2014		No	No
MF142550	593_Russia	A3B1			Russia	Europe/Asia	2015		No	No
MF142554	630_Russia	A3B1			Russia	Europe/Asia	2015		No	No
MF142556	641_Russia	A3B1			Russia	Europe/Asia	2015		No	No
HQ444224	CA-D495	A3B1			USA	North America	2009		No	No
MF142586	814_Guatemala	A3B1			Guatemala	North America	2016		No	No
AJ878910	02015.2	A3B1			Not informed	Not informed			No	No
EU835860	Br/03/DR	A3B1			Brazil	South America	2003		Yes	Yes
MF142582	798_Colombia	A3B1			Colombia	South America	2016		No	Yes
AB200979	KMZA-28	A3B2			Tanzania	Africa		chicken bursa	No	No
AB200983	KMRG-48	A3B2			Tanzania	Africa		chicken bursa	No	No
AB200984	KARS-53	A3B2			Tanzania	Africa		chicken bursa	No	No
AB200986	KMRG-79	A3B2			Tanzania	Africa		chicken bursa	No	No
AB368945	KZC-103	A3B2			Zambia	Africa	2004	Chicken bursa	No	No
AB368948	KZC-107	A3B2			Zambia	Africa	2004	Chicken bursa	No	No
AB368950	KZC-110	A3B2			Zambia	Africa	2004	Chicken bursa	No	No
AY099456	T09	A3B2			Nigeria	Africa		Meleagris gallopavo	No	No
FM205023	05308c	A3B2			Ethiopia	Africa	2005		No	No
HQ231797	86-2006Eth	A3B2			Ethiopia	Africa	2006	bursa of Fabricius	No	No
JF826459	82Eth	A3B2			Ethiopia	Africa	2006	bursa of fabricius	No	No
KY555574	150126	A3B2			Algeria	Africa	2015		No	No
KY555582	150130	A3B2			Algeria	Africa	2015		No	No
KY555586	150133	A3B2			Algeria	Africa	2014		No	No
KY555590	150136	A3B2			Algeria	Africa	2015		No	No
KY597833	160017	A3B2			Egypt	Africa	2015		No	No
KY597837	160022	A3B2			Egypt	Africa	2015		No	No
KY597840	160025	A3B2			Egypt	Africa	2015		No	No
KY610528	154	A3B2			Egypt	Africa	1999		No	No
KY610530	160021	A3B2			Egypt	Africa	2015		No	No
KY610531	160023	A3B2			Egypt	Africa	2015		No	No
LC080683	LUSC8-12	A3B2			Zambia	Africa	2012		No	No
LC080685	LUSC10-12	A3B2			Zambia	Africa	2012	broiler chicken	No	No
LC080688	LUSC13-12	A3B2			Zambia	Africa	2012	broiler chicken	No	No
LC080689	LUSC14-12	A3B2			Zambia	Africa	2012	broiler chicken	No	No
LC080690	LUSC15-12	A3B2			Zambia	Africa	2012	broiler chicken	No	No
LC080693	LUSC19-12	A3B2			Zambia	Africa	2012	broiler chicken	No	No
LC319700	LUSC47-2016	A3B2			Zambia	Africa	2016		No	No
MF142528	399_Algeria	A3B2			Algeria	Africa	2015		No	No
MF142533	420_Egypt	A3B2			Egypt	Africa	2015		No	No
MF142542	500_Egypt	A3B2			Egypt	Africa	2015		No	No
MF142545	512_Egypt	A3B2			Egypt	Africa	2015		No	No
MF479707	00099.1/0.1	A3B2			Algeria	Africa	2000		No	No
MF479708	00099.4/0.1	A3B2			Algeria	Africa	2000		No	No
MF479711	00411.E4/0.1	A3B2			Algeria	Africa	2000		No	No
MF479712	00411.E5/0.1	A3B2			Algeria	Africa	2000		No	No
MF479713	01272/0.1	A3B2			Algeria	Africa	2000		No	No
MK580163	64	A3B2			Morocco	Africa	2018	bursa	No	No
AF248612	/UPM94/273	A3B2			Malaysia	Asia			No	No
AF362776	BD 3/99	A3B2			Bangladesh	Asia			No	No
EF517528	Harbin-1	A3B2			China	Asia			No	No
EU042145	HuB-1	A3B2			China	Asia			No	No
GQ166972	B-SD-RZ	A3B2			China	Asia			No	No
KF569803	SD10LY01	A3B2			China	Asia	2010		No	No
KT630852	Guwahati/HBL-06-15	A3B2			India	Asia	2015	bursa of Fabricius	No	No
KT630854	Guwahati/HBL-07-15	A3B2			India	Asia	2015	bursa of Fabricius	No	No
KT630856	Hyderabad/HBL-06-15	A3B2			India	Asia	2015	bursa of Fabricius	No	No
KU958716	UPM04/190	A3B2			Malaysia	Asia	2004		No	No
LM651365	SH99	A3B2			China	Asia			No	No
MF142521	304_Indonesia	A3B2			Indonesia	Asia	2014		No	No
MF142551	616_Indonesia	A3B2			Indonesia	Asia	2015		No	No
MF142568	739_Malaysia	A3B2			Malaysia	Asia	2016		No	No
MF142570	748_Indonesia	A3B2			Indonesia	Asia	2016		No	No
MF142576	767_Indonesia	A3B2			Indonesia	Asia	2016		No	No
MF142587	866_Malaysia	A3B2			Malaysia	Asia	2017		No	No
AJ508758	00/40	A3B2			Poland	Europe			No	No
EU184685	Cro-Ig/02	A3B2			Croatia	Europe			No	No
EU184687	Cro-Po/00	A3B2			Croatia	Europe			No	No
KX759575	121/92	A3B2			Poland	Europe	1992		No	No
KX759577	147/92	A3B2			Poland	Europe	1992		No	No
KX759578	35/93	A3B2			Poland	Europe	1993		No	No
KX759581	197/93	A3B2			Poland	Europe	1993		No	No
KX759582	198/93	A3B2			Poland	Europe	1993		No	No
KX759583	48/94	A3B2			Poland	Europe	1994		No	No
KX759586	75/01_K7	A3B2			Poland	Europe	2001		No	No
KX759589	177/03	A3B2			Poland	Europe	2003		No	No
KX759590	211/04	A3B2			Poland	Europe	2004		No	No
KX759591	446/05	A3B2			Poland	Europe	2005		No	No
KX759592	1554/06	A3B2			Poland	Europe	2006		No	No
KX759594	24/10_K11	A3B2			Poland	Europe	2010		No	No
KX759595	75/11	A3B2			Poland	Europe	2011		No	No
KX759599	72/15	A3B2			Poland	Europe	2015		No	No
MT050436	CZE/AC-11727/01/2019	A3B2			Czech Republic	Europe	2019	chicken	No	No
MH644846	DD1	A3B2			Russia	Europe/Asia	2016		No	No
MT050440	RU/AC-26757/01/2019	A3B2			Russia	Europe/Asia	2019	chicken	No	No
MT050442	RU/AC-31312/10/2019	A3B2			Russia	Europe/Asia	2019	chicken	No	No
GQ221683	Rb	A3B2			USA	North America	2009	layer chicken flock	No	No
AF051838	HK46	A3B2			Not informed	Not informed			Yes	No
AF240686	D6948	A3B2			Not informed	Not informed			No	No
AF247006	UPM97/61	A3B2			Not informed	Not informed			No	No
AF322444	TASIK	A3B2			Not informed	Not informed			Yes	No
AJ001941	88180	A3B2			Not informed	Not informed			No	No
AJ001943	91184	A3B2			Not informed	Not informed			No	No
AJ001946	95072/2	A3B2			Not informed	Not informed			No	No
AJ878888	88035_628	A3B2			Not informed	Not informed			No	No
AJ878889	88035_693	A3B2			Not informed	Not informed			No	No
AJ878890	88035_737	A3B2			Not informed	Not informed			No	No
AJ878896	89299	A3B2			Not informed	Not informed			No	No
AJ878897	91233	A3B2			Not informed	Not informed			No	No
AJ878902	99009	A3B2			Not informed	Not informed			No	No
AJ878904	99141	A3B2			Not informed	Not informed			No	No
AY321950	96108	A3B2			Not informed	Not informed			No	No
D49706	OKYM	A3B2			Not informed	Not informed			No	No
DQ656512	MB	A3B2			Isrea	Not informed		vaccine	Yes	Yes	Intermediate-plus; YSLMB are vaccine strains and purchased commercially	10.1007/s11262-012-0764-3
DQ927042	ks	A3B2			Not informed	Not informed			Yes	No
NC004178	UK661	A3B2			Not informed	Not informed			Yes	No
Y14955	94432	A3B2			Not informed	Not informed			No	No
Y14956	89163	A3B2			Not informed	Not informed			No	No
Y14957	91168	A3B2			Not informed	Not informed			No	No
DQ297821	Uy-1	A3B2			Uruguay	South America			No	Yes
EU835861	Br/03/DB	A3B2			Brazil	South America	2003		No	Yes
EU835862	Br/01/BJM	A3B2			Brazil	South America	2001		No	Yes
EU835871	Br/03/DQ	A3B2			Brazil	South America	2003		No	Yes
EU835874	Br/03/DU	A3B2			Brazil	South America	2003		No	Yes
EU835877	Br/01/BGS	A3B2			Brazil	South America	2001		No	Yes
EU835878	Br/01/BNK	A3B2			Brazil	South America	2001		No	Yes
EU835882	Br/04/CR	A3B2			Brazil	South America	2004		No	Yes
EU042139	HLJ-3	A3B3			China	Asia			No	No
EU042140	HLJ-4	A3B3			China	Asia			No	No
EU042142	HLJ-6	A3B3			China	Asia			Yes	No
EU042143	HLJ-7	A3B3			China	Asia			No	No
EU042144	HLJ-8	A3B3			China	Asia			No	No
GQ451330	HLJ-0504	A3B3			China	Asia	2005		No	No
JX134485	GX-NN-L	A3B3			China	Asia	2011		No	No
JX682709	QL	A3B3			China	Asia	2006		No	No
JX682711	ZZ-11	A3B3			China	Asia	2011		No	No
KF569801	HeB10XS02	A3B3			China	Asia	2010		No	No
KJ198843	SK53	A3B3			Thailand	Asia	2010		No	No
KJ625007	SD-2013-1	A3B3			China	Asia	2013		Yes	No
LM651367	HuN11	A3B3			China	Asia			Yes	No
MF142522	316_India	A3B3			India	Asia	2014		No	No
MF142548	568_India	A3B3			India	Asia	2015		No	No
MF142573	753_Vietnam	A3B3			Vietnam	Asia	2016		No	No
MK116887	BD-11/2016	A3B3			Bangladesh	Asia	2016	chicken	No	No
MK116888	BD-12/2016	A3B3			Bangladesh	Asia	2016	chicken	No	No
MK116889	BD-13/2016	A3B3			Bangladesh	Asia	2016	chicken	No	No
MK116890	BD-14/2016	A3B3			Bangladesh	Asia	2016	chicken	Yes	No
MK116891	BD-15/2016	A3B3			Bangladesh	Asia	2016	chicken	No	No
MK116892	BD-16/201	A3B3			Bangladesh	Asia	2016	chicken	No	No
MK116893	BD-17/2016	A3B3			Bangladesh	Asia	2016		No	No
MK472711	S18	A3B3			China	Asia	2018	chicken	No	No
MF142539	47_Washington_St	A3B3			USA	North America	2014		No	No
AJ878901	Henan	A3B3			Not informed	Not informed			Yes	No
AJ878909	02015.1	A3B3			Not informed	Not informed			No	No
AY598356	GZ/96	A3B3			Not informed	Not informed			No	No
JQ403646	7741-SEGA-SESW	A3B3			Not informed	Not informed			No	No
AB200975	KMRG-00	A3B4			Tanzania	Africa		chicken bursa	Yes	No
AB200976	KDSM-02	A3B4			Tanzania	Africa		chicken bursa	No	No
KX759601	150/99	A3B4			Poland	Europe	1999		No	No
KX759602	Bug/03	A3B4			Poland	Europe	2003		Yes	No
KX759603	83/11	A3B4			Poland	Europe	2011		Yes	No
KX759604	98/13	A3B4			Poland	Europe	2013		No	No
KX759607	117/14	A3B4			Poland	Europe	2014		No	No
KX759608	131/14	A3B4			Poland	Europe	2014		No	No
KX759609	170W/14	A3B4			Poland	Europe	2014		Yes	No
KX759610	217/13	A3B4			Poland	Europe	2013		No	No
KX759611	189/14	A3B4			Poland	Europe	2014		No	No
KX759612	216/14	A3B4			Poland	Europe	2014		No	No
KX759613	96/15	A3B4			Poland	Europe	2015		No	No
KX759614	123/15	A3B4			Poland	Europe	2015		No	No
KX759615	200/15	A3B4			Poland	Europe	2015		No	No
MG739298	li4129/2014	A3B4			Finland	Europe	2014	chicken	No	No
KP152234	KWARA175/NG/2014	A3B5			Nigeria	Africa	2014		No	No
KP152236	KWARA177/NG/2014	A3B5			Nigeria	Africa	2014		No	No
KP152237	KWARA178/NG/2014	A3B5			Nigeria	Africa	2014		No	No
KP152240	KWARA181/NG/2014	A3B5			Nigeria	Africa	2014		No	No
KP152242	KWARA184/NG/2014	A3B5			Nigeria	Africa	2014		No	No
KP152249	UYO192/NG/2014	A3B5			Nigeria	Africa	2014		No	No
KP152262	BAUCHI124/NG/2014	A3B5			Nigeria	Africa	2014		No	No
KP152263	BAUCHI126/NG/2014	A3B5			Nigeria	Africa	2014		No	No
KP152265	KADUNA136/NG/2014	A3B5			Nigeria	Africa	2014		No	No
KP152267	PLATEAU135/NG/2014	A3B5			Nigeria	Africa	2014		No	No
KP152269	BENIN87/NG/2013	A3B5			Nigeria	Africa	2013		No	No
KP152271	ABUJA93/NG/2013	A3B5			Nigeria	Africa	2013		No	No
KP152274	PLATEAU92/NG/2013	A3B5			Nigeria	Africa	2013		No	No
KP152283	PLATEAU110/NG/2010	A3B5			Nigeria	Africa	2010		No	No
KP152284	PLATEAU104/NG/2010	A3B5			Nigeria	Africa	2010		No	No
KP152285	BAUCHI121/NG/2013	A3B5			Nigeria	Africa	2013		Yes	No
KP152288	PLATEAU119/NG/2013	A3B5			Nigeria	Africa	2013		No	No
KP152295	ANAMBRA50/NG/2012	A3B5			Nigeria	Africa	2012		No	No
KP152305	PLATEAU7/NG/2009	A3B5			Nigeria	Africa	2009		No	No
KP152308	PLATEAU154/NG/2014	A3B5			Nigeria	Africa	2014		No	No
KP152310	PLATEAU156/NG/2014	A3B5			Nigeria	Africa	2014		Yes	No
KP152311	PLATEAU157/NG/2014	A3B5			Nigeria	Africa	2014		No	No
KP152312	PLATEAU158/NG/2014	A3B5			Nigeria	Africa	2014		No	No
KP152314	PLATEAU160/NG/2014	A3B5			Nigeria	Africa	2014		No	No
KP152315	PLATEAU161/NG/2014	A3B5			Nigeria	Africa	2014		No	No
KP152320	UYO167/NG/2014	A3B5			Nigeria	Africa	2014		No	No
KP266322	PLATEAU19/NG/2009	A3B5			Nigeria	Africa	2009		No	No
KP266323	KADUNA61/NG/2012	A3B5			Nigeria	Africa	2012		No	No
KP266324	BAUCHI58 NG 2012	A3B5			Nigeria	Africa	2012		No	No
KP266326	BAUCHI58/NG/2012	A3B5			Nigeria	Africa	2012		No	No
KP266329	BAUCHI37/NG/2012	A3B5			Nigeria	Africa	2012		No	No
KP266334	PLATEAU39/NG/2012	A3B5			Nigeria	Africa	2012		No	No
LC136880	TY2	A4			Japan	Asia	2002		Yes	No
JN982252	MG4	A4			Brazil	South America	2009		Yes	No
MN313636	1/chicken/URY/3401/12	A4			Uruguay	South America	2012	chicken	No	No
AJ508761	78/GSz	A4B1			Poland	Europe			No	No
AJ508762	80/GA	A4B1			Poland	Europe			Yes	No
KT336459	dIBDV/UY/2014/2202	A4B1			Uruguay	South America	2014		Yes	Yes
MN313610	1/chicken/ARG/P33/15	A4B1			Argentina	South America	2015	chicken	Yes	Yes
MN313611	M04/09	A4B1			Uruguay	South America	2009	chicken	Yes	Yes
MN313612	421101	A4B1			Uruguay	South America	2011	chicken	No	Yes
MN313613	221201	A4B1			Uruguay	South America	2012	chicken	Yes	Yes
MN313614	1/chicken/URY/2701/12	A4B1			Uruguay	South America	2012	chicken	No	Yes
MN313615	1/chicken/URY/1302/16	A4B1			Uruguay	South America	2016	chicken	Yes	Yes
MN313623	1/chicken/ARG/P4/15	A4B1			Argentina	South America	2015	chicken	No	Yes
MN313627	1/chicken/ARG/P46/15	A4B1			Argentina	South America	2015	chicken	No	Yes
MN313630	1/chicken/ARG/P79/16	A4B1			Argentina	South America	2016	chicken	No	Yes
MN313631	1/chicken/ARG/P81/16	A4B1			Argentina	South America	2016	chicken	No	Yes
MN313632	1/chicken/ARG/P85/16	A4B1			Argentina	South America	2016	chicken	No	Yes
MN313635	1/chicken/URY/4203/11	A4B1			Uruguay	South America	2011	chicken	No	Yes
MN313639	1/chicken/URY/1305/16	A4B1			Uruguay	South America	2016	chicken	No	Yes
AF498627	C-278	A5			Mexico	North America			Yes	No
DQ916210	Mexico04M101	A5			Mexico	North America	2004		Yes	No
MF142575	760_Mexico	A5			Mexico	North America	2016		Yes	Yes
MF142589	94_Mexico	A5			Mexico	North America	2014		Yes	Yes
MF142571	751_KSA	A6			Saudi Arabia	Asia	2016		No	No
MF142577	772_KSA	A6			Saudi Arabia	Asia	2016		No	No
JN852985	ITA-01	A6			Italy	Europe	2011		Yes	Yes
JN852986	ITA-02	A6			Italy	Europe	2011		Yes	No
JN852987	ITA-03	A6			Italy	Europe	2011		Yes	No
JN852988	ITA-04	A6			Italy	Europe	2011		No	No
Z97002	IBDVRF-5/94	A6			Not informed	Not informed			Yes	No
KY930929	IBDV/Italy/1829/2011	A6B1			Italy	Europe	2011		Yes	Yes
AF381000	01_96	A7			Not informed	Not informed			No	No
AF381001	A-1	A7			Not informed	Not informed			No	Yes
AF381003	R-1	A7			Not informed	Not informed			No	No
KY597842	02049F12	A7B3			Egypt	Africa	2002		No	No
AJ878882	V877	A7B3			Not informed	Not informed		V877	Yes	Yes		https://doi.org/10.1099/vir.0.81184-0
AJ878884	N1/99	A7B3			Not informed	Not informed			Yes	No
AJ878908	002/73	A7B3			Not informed	Not informed			Yes	No
AF148080	06_95	A7B3			Australia	Oceania			No	No
AF381009	H-1	A8			Not informed	Not informed			No	No
AF381010	C-1	A8			Not informed	Not informed			No	No
AF426063	I_1	A8			Not informed	Not informed			No	No
AF426067	02/00	A8			Not informed	Not informed			No	No
AF148076	01_94	A8			Australia	Oceania			No	No
AF148077	02_95	A8			Australia	Oceania			Yes	No
AF148078	03_95	A8			Australia	Oceania			No	No
AF148079	04_95	A8			Australia	Oceania			No	Yes
AF148081	08_95	A8			Australia	Oceania			Yes	Yes
AF381011	05_5	A8B3			Not informed	Not informed			Yes	No

## Sheet: Table S3
Table S3 - Metadata and accession information for 330 IBDV VP1 reference sequences.
GenBank	Strain	Genotype	Reference [27,33]	Country	Continent	Year	Source	Preliminary phylogenetic	Figure 2	Note	Doi
MN313616	1/chicken/ARG/P33/15	A4B1		Argentina	South America	2015		Yes	Yes
KU867912	D2712	A0B1		USA	North America	2012		Yes	No
KU867913	T3599	A0B1		USA	North America	2012		Yes	No
KY597855	02049H21	A1B1		Egypt	Africa	2002		No	No
KY597858	2049F4	A1B1		Egypt	Africa	2002		No	No
LC319718	LUSC03-2015	A1B1		Zambia	Africa	2015		No	No
LC319719	LUSC09-2016	A1B1		Zambia	Africa	2016		No	No
AF493979	HZ2	A1B1		China	Asia	1997	embryonic fibroblasts	No	No
AY103464	JD1	A1B1		China	Asia	1997	embryonic chicken fibroblasts	No	No
AY508720	NB	A1B1		China	Asia			No	No
MN604242	IBD17JL01	A1B1		China	Asia	2019		No	No
KU891987	MB11	A1B1		India	Asia	2011	bursa	No	No
MK501732	IBDV-PSNgp-India	A1B1		India	Asia	2014	Bursa of Fabricius	No	No
EF646854	J1C7	A1B1		Japan	Asia			No	No
LC145742	vaccine 2512G-87	A1B1		Japan	Asia		vaccine	No	Yes
EU184690	Cro-Pa/98	A1B1		Croatia	Europe			No	No
AF362748	Cu-1wt	A1B1	B1a	Germany	Europe	1975		No	No
JQ411013	903/78	A1B1		Hungary	Europe	1978	chicken	No	No
EF688065	Soroa	A1B1		Cuba	North America			Yes	No
AY459321	9109	A1B1	B1a	USA	North America			No	No
AY918947	Lukert	A1B1		USA	North America			Yes	No
AY918949	Edgar	A1B1		USA	North America		chicken embryo-adapted	Yes	No
EU162093	CS-2-35	A1B1		USA	North America			No	No
EU162094	GA-1	A1B1		USA	North America			No	No
JQ619639	STC	A1B1		USA	North America			Yes	No
AF194429	CEF94	A1B1	B1a	Not informed	Not informed			Yes	No
AF203880	Ts	A1B1		Not informed	Not informed			No	No
AF362772	Cu-1 M	A1B1	B1a	Not informed	Not informed			No	No
AJ310186	Strain CT	A1B1	B1a	Not informed	Not informed			No	No
AJ878643	F52/70	A1B1		Not informed	Not informed			Yes	No
AJ878654	D78	A1B1		Not informed	Not informed			Yes	No
AJ878655	Bursine2	A1B1		Not informed	Not informed			Yes	No
AJ878657	228E	A1B1		Not informed	Not informed			Yes	No
AJ878658	Tad forte	A1B1		Not informed	Not informed			No	No
AJ878659	Bursine	A1B1		Not informed	Not informed			Yes	No
AY029165	Irwin Moulthrop	A1B1		Not informed	Not informed			No	No
MT010365	PBG98	A1B1		Not informed	Not informed			Yes	No
X84035	P2	A1B1	B1a	Not informed	Not informed			No	No
HQ602714	Br/97/BA	A1B1		Brazil	South America	1997	avian	No	Yes
HQ602716	Br/04/DN	A1B1		Brazil	South America	2004	avian	No	Yes
JF811921	A-BH83	A1B1		Brazil	South America	1983	bursa B1	No	Yes
KC603936	IC-IBDV-Br	A1B1		Brazil	South America	2007		No	Yes
DQ118374	TL2004	A1B2		China	Asia		chicken	No	No
DQ166818	ZJ2000	A1B2		China	Asia			No	No
AJ496637	KT1/99	A1B2		Not informed	Not informed		Gallus gallus	No	No
MN218127	W2512	A1B3		China	Asia	2019	W2512-chicken	Yes	No	intermediate vaccine strain	https://doi.org/10.1016/j.vetmic.2020.108620
JX134484	GX-NNZ-11	A2B1	B1b	China	Asia	2011		No	No
MN393077	SHG19	A2B1	B1b	China	Asia	2018		Yes	No
MN485883	ZD-2018-1	A2B1	B1b	China	Asia	2018		No	No
MT179711	IBD16HeN01	A2B1		China	Asia	2016		No	No
MT179722	SHG352	A2B1	B1b	China	Asia	2018		Yes	No
MT179723	SHG358	A2B1	B1b	China	Asia	2018		No	No
JQ619640	T1	A2B1		USA	North America	2006		Yes	No
AF133905	DelE/variantE	A2B1	B1a	Not informed	Not informed			Yes	No
AJ878675	VarA	A2B1		Not informed	Not informed			Yes	No
AJ878677	VarGLS5	A2B1		Not informed	Not informed			No	No
AY368654	GLS	A2cB1a	B1a	Not informed	Not informed			No	No
OR791866	1/chicken/EGY/H792/23	A2dB1b		Egypt	Africa	2023	A2dB1b	No	No
OR791868	1/chicken/EGY/H798/23	A2dB1b		Egypt	Africa	2023	A2dB1b	No	No
OR791872	1/chicken/EGY/H812/23	A2dB1b		Egypt	Africa	2023	A2dB1b	No	No
MZ593903	FJ2021	A2dB1b		China	Asia	2021		No	No
MT550882	19D51	A2dB1b	B1b	South Korea	Asia	2019		No	No
MT550883	19D09	A2dB1b		South Korea	Asia	2019		No	No
PP393720	A327J	A2dB1b		Argentina	South America	2020	bursa of Fabricius	No	Yes
PP393721	A363E	A2dB1b		Argentina	South America	2021	bursa of Fabricius	No	Yes
PP393722	A329B	A2dB1b		Argentina	South America	2020	bursa of Fabricius	No	Yes
PP393723	A335I	A2dB1b		Argentina	South America	2021	bursa of Fabricius	No	Yes
PP393724	A397-1	A2dB1b		Argentina	South America	2022	bursa of Fabricius	No	Yes
PP393725	A397-9	A2dB1b		Argentina	South America	2022	bursa of Fabricius	No	Yes
PP393726	A397-22	A2dB1b		Argentina	South America	2022	bursa of Fabricius	No	Yes
PP393727	A397-23	A2dB1b		Argentina	South America	2022	bursa of Fabricius	No	Yes
PP393728	A397-21	A2dB1b		Argentina	South America	2022	bursa of Fabricius	No	Yes
PP393729	A397-30	A2dB1b		Argentina	South America	2022	bursa of Fabricius	No	Yes
PP393730	A397-5	A2dB1b		Argentina	South America	2022	bursa of Fabricius	No	Yes
PP393731	A397-6	A2dB1b		Argentina	South America	2022	bursa of Fabricius	No	Yes
PP393732	A397-29	A2dB1b		Argentina	South America	2022	bursa of Fabricius	No	Yes
PP393733	A397-32	A2dB1b		Argentina	South America	2022	bursa of Fabricius	No	Yes
PP393734	A397-27	A2dB1b		Argentina	South America	2022	bursa of Fabricius	No	Yes
PP393735	A397-18	A2dB1b		Argentina	South America	2022	bursa of Fabricius	No	Yes
PP393736	A397-2	A2dB1b		Argentina	South America	2022	bursa of Fabricius	No	Yes
PP393737	A397-7	A2dB1b		Argentina	South America	2022	bursa of Fabricius	No	Yes
KY555593	150139	A3B1		Algeria	Africa	2015		Yes	No
KY555599	150144	A3B1		Algeria	Africa	2015		Yes	No
MF969121	150140/0.2	A3B1		Algeria	Africa	2014		No	No
AB368961	KZC-104	A3B1		Zambia	Africa	2004	Chicken bursa	No	No
AY134875	SH95	A3B1		China	Asia			No	No
KP676468	IBD13HeB01	A3B1		China	Asia	2013	chicken	Yes	No
KT870149	India/BGE15/ABT/MVC/2015	A3B1		India	Asia	2015	bursal tissue	No	No
KT884453	BGE14/ABT2/MVC/2015	A3B1		India	Asia	2014	bursal tissue	No	No
KU558698	EDE14/ABT/MVC/India	A3B1		India	Asia	2014	bursal tissue	No	No
KU558700	MDI14/ABT/MVC/India	A3B1		India	Asia	2014	bursal tissue	No	No
KU578099	NKL14/ABT/MVC/India	A3B1		India	Asia	2014	bursal tissue	No	No
KU578101	VCN14/ABT/MVC/India	A3B1		India	Asia	2013	bursal tissue	No	No
KU578103	RPM14/ABT/MVC/India	A3B1		India	Asia	2014	bursal tissue	No	No
KU578105	THI14/ABT/MVC/India	A3B1		India	Asia	2014	bursal tissue	No	No
MF142471	422_Iraq	A3B1		Iraq	Asia	2015		No	No
MF142472	423_Iraq	A3B1		Iraq	Asia	2015		No	No
MF142485	710_Jordan	A3B1		Jordan	Asia	2010		No	No
MF142497	774_Kazakhstan	A3B1		Kazakhstan	Asia	2016		No	No
MF142462	101_Kuwait	A3B1		Kuwait	Asia	2014		No	No
MF142499	806_Malaysia	A3B1		Malaysia	Asia	2016		No	No
MF188863	JBN2011	A3B1		South Korea	Asia	2011		No	No
MN786770	D4320/6	A3B1		Denmark	Europe	2018		No	No
KU234529	100056	A3B1		France	Europe	2010		No	No
MN786769	D3976/1	A3B1		Germany	Europe	2017		No	No
MT050428	DE/AC-17862/01/2019	A3B1		Germany	Europe	2019		No	No
MT050429	DE/AC-18188/01/2019	A3B1		Germany	Europe	2019		No	No
MT050430	DE/AC-19332/01/2019	A3B1		Germany	Europe	2019		No	No
MT050426	NIR/AC-09389/02/2019	A3B1		Ireland	Europe	2019		No	No
MH545935	Bpop/03	A3B1		Poland	Europe	2003		No	No
MT050432	UK/AC-31243/01/2019	A3B1		United Kingdom	Europe	2019		No	No
MT050434	UK/AC-00335/01/2020	A3B1		United Kingdom	Europe	2020		No	No
MF142465	232_Russia	A3B1		Russia	Europe/Asia	2014		No	No
MF142479	593_Russia	A3B1		Russia	Europe/Asia	2015		No	No
MF142482	630_Russia	A3B1		Russia	Europe/Asia	2015		No	No
MF142484	641_Russia	A3B1		Russia	Europe/Asia	2015		No	No
MF142500	814_Guatemala	A3B1		Guatemala	North America	2016		No	No
JF907704	D495	A3B1		USA	North America		Gallus gallus	No	No
AJ878686	02015-2	A3B1		Not informed	Not informed			No	No
HQ602717	Br/03/DR	A3B1		Brazil	South America	2003	avian	Yes	Yes
MF142498	798_Colombia	A3B1		Colombia	South America	2016		No	Yes
KY555575	150126	A3B2		Algeria	Africa	2015		No	No
KY555583	150130	A3B2		Algeria	Africa	2015		No	No
KY555587	150133	A3B2		Algeria	Africa	2014		No	No
KY555591	150136	A3B2		Algeria	Africa	2015		No	No
MF142469	399_Algeria	A3B2		Algeria	Africa	2015		No	No
MF479700	00099.1/0.1	A3B2		Algeria	Africa	2000		No	No
MF479701	00099.4/0.1	A3B2		Algeria	Africa	2000		No	No
MF479704	00411.E4/0.1	A3B2		Algeria	Africa	2000		No	No
MF479705	00411.E5/0.1	A3B2		Algeria	Africa	2000		No	No
MF479706	01272/0.1	A3B2		Algeria	Africa	2000		No	No
MF969124	150131/0.2	A3B2		Algeria	Africa	2015		No	No
KY597845	160017	A3B2		Egypt	Africa	2015		No	No
KY597849	160022	A3B2		Egypt	Africa	2015		No	No
KY597852	160025	A3B2		Egypt	Africa	2015		No	No
KY597859	154	A3B2		Egypt	Africa	1999		No	No
KY597860	160021	A3B2		Egypt	Africa	2015		No	No
KY597861	160023	A3B2		Egypt	Africa	2015		No	No
MF142470	420_Egypt	A3B2		Egypt	Africa	2015		No	No
MF142474	500_Egypt	A3B2		Egypt	Africa	2015		No	No
MF142476	512_Egypt	A3B2		Egypt	Africa	2015		No	No
FM205024	05308c	A3B2		Ethiopia	Africa	2005	chicken	No	No
JQ241036	82Eth	A3B2		Ethiopia	Africa	2006	Bursa of Fabricius	No	No
JQ241037	86-2006Eth	A3B2		Ethiopia	Africa	2006	Bursa of Fabricius	No	No
MK580167	64	A3B2		Marocco	Africa	2018		No	No
AY099457	T09	A3B2		Nigeria	Africa		Meleagris gallopavo	No	No
AB368952	KMRG-48	A3B2		Tanzania	Africa	2002	Chicken bursa	No	No
AB368953	KMRG-79	A3B2		Tanzania	Africa	2004	Chicken bursa	No	No
AB368954	KARS-53	A3B2		Tanzania	Africa	2004	Chicken bursa	No	No
AB368958	KZC-107	A3B2		Zambia	Africa	2004	Chicken bursa	No	No
AB368959	KZC-103	A3B2		Zambia	Africa	2004	Chicken bursa	No	No
AB368960	KZC-110	A3B2		Zambia	Africa	2004	Chicken bursa	No	No
LC080697	LUSC8-12	A3B2		Zambia	Africa	2012	bursa of broiler chicken	No	No
LC080699	LUSC10-12	A3B2		Zambia	Africa	2012	bursa of broiler chicken	No	No
LC080701	LUSC13-12	A3B2		Zambia	Africa	2012	bursa of broiler chicken	No	No
LC080702	LUSC14-12	A3B2		Zambia	Africa	2012	bursa of broiler chicken	No	No
LC080703	LUSC15-12	A3B2		Zambia	Africa	2012	bursa of broiler chicken	No	No
LC080704	LUSC19-12	A3B2		Zambia	Africa	2012	bursa of broiler chicken	No	No
LC319739	LUSC47-2016	A3B2		Zambia	Africa	2016		No	No
AF362770	BD 3/99	A3B2		Bangladesh	Asia			No	No
GQ166971	B-SD-RZ	A3B2		China	Asia	2008		No	No
GQ449693	HuB-1	A3B2		China	Asia			No	No
KF569804	SD10LY01	A3B2		China	Asia	2010	Gallus gallus	No	No
LM651366	SH99	A3B2		China	Asia			No	No
KT630844	Guwahati/HBL-06-15	A3B2		India	Asia	2015	bursa of Fabricius	No	No
KT630846	Guwahati/HBL-07-15	A3B2		India	Asia	2015	bursa of Fabricius	No	No
KT630848	Hyderabad/HBL-06-15	A3B2		India	Asia	2015	bursa of Fabricius	No	No
MF142467	304_Indonesia	A3B2		Indonesia	Asia	2014		No	No
MF142480	616_Indonesia	A3B2		Indonesia	Asia	2015		No	No
MF142494	748_Indonesia	A3B2		Indonesia	Asia	2016		No	No
MF142496	767_Indonesia	A3B2		Indonesia	Asia	2016		No	No
AF527038	UPM94/273	A3B2		Malaysia	Asia			No	No
AF527040	UPM97/61	A3B2		Malaysia	Asia			No	No
KU958717	UPM04/190	A3B2		Malaysia	Asia	2004		No	No
MF142493	739_Malaysia	A3B2		Malaysia	Asia	2016		No	No
MF142501	866_Malaysia	A3B2		Malaysia	Asia	2017		No	No
EU184686	Cro-Ig/02	A3B2		Croatia	Europe			No	No
EU184688	Cro-Po/00	A3B2		Croatia	Europe			No	No
MT050427	CZE/AC-11727/01/2019	A3B2		Czech Republic	Europe	2019		No	No
KX759529	121/92	A3B2		Poland	Europe	1992		No	No
KX759531	147/92	A3B2		Poland	Europe	1992		No	No
KX759532	35/93	A3B2		Poland	Europe	1993		No	No
KX759535	197/93	A3B2		Poland	Europe	1993		No	No
KX759536	198/93	A3B2		Poland	Europe	1993		No	No
KX759537	48/94	A3B2		Poland	Europe	1994		No	No
KX759540	75/01_K7	A3B2		Poland	Europe	2001		No	No
KX759543	177/03	A3B2		Poland	Europe	2003		No	No
KX759544	211/04	A3B2		Poland	Europe	2004		No	No
KX759545	446/05	A3B2		Poland	Europe	2005		No	No
KX759546	1554/06	A3B2		Poland	Europe	2006		No	No
KX759548	24/10_K11	A3B2		Poland	Europe	2010		No	No
KX759549	75/11	A3B2		Poland	Europe	2011		No	No
KX759553	72/15	A3B2		Poland	Europe	2015		No	No
MH644847	DD1	A3B2		Russia	Europe/Asia	2016		No	No
MT050431	RU/AC-26757/01/2019	A3B2		Russia	Europe/Asia	2019		No	No
MT050433	RU/AC-31312/10/2019	A3B2		Russia	Europe/Asia	2019		No	No
GQ221685	Rb	A3B2		USA	North America	2009	layer chicken flock	No	No
AF240687	D6948	A3B2		Not informed	Not informed			No	No
AF322445	TASIK	A3B2		Not informed	Not informed			Yes	No
AJ878638	88180	A3B2		Not informed	Not informed			No	No
AJ878646	88035628	A3B2		Not informed	Not informed			No	No
AJ878647	88035 693	A3B2		Not informed	Not informed			No	No
AJ878650	00/40	A3B2		Not informed	Not informed			No	No
AJ878661	89163	A3B2		Not informed	Not informed			No	No
AJ878663	89299	A3B2		Not informed	Not informed			No	No
AJ878664	91233	A3B2		Not informed	Not informed			No	No
AJ878665	91184	A3B2		Not informed	Not informed			No	No
AJ878668	HK46	A3B2		Not informed	Not informed			Yes	No
AJ878669	95072/2	A3B2		Not informed	Not informed			No	No
AJ878670	96108	A3B2		Not informed	Not informed			No	No
AJ878672	99009	A3B2		Not informed	Not informed			No	No
AJ878674	99141	A3B2		Not informed	Not informed			No	No
AJ878678	94432	A3B2		Not informed	Not informed			No	No
AJ878679	91168	A3B2		Not informed	Not informed			No	No
D49707	OKYM	A3B2		Not informed	Not informed			No	No
DQ927041	mb	A3B2		Not informed	Not informed		MB	Yes	No	intermediate vaccine strain	https://doi.org/10.1016/j.vetmic.2020.108620
DQ927043	ks	A3B2		Not informed	Not informed			Yes	No
NC004179	UK661	A3B2		Not informed	Not informed			Yes	No
HQ602719	Br/01/BGS	A3B2		Brazil	South America	2001	avian	No	Yes
HQ602720	Br/01/BJM	A3B2		Brazil	South America	2001	avian	No	Yes
HQ602721	Br/01/BNK	A3B2		Brazil	South America	2001	avian	No	Yes
HQ602726	Br/04/CR	A3B2		Brazil	South America	2004	avian	No	Yes
HQ602727	Br/03/DB	A3B2		Brazil	South America	2003	avian	No	Yes
HQ602728	Br/03/DQ	A3B2		Brazil	South America	2003	avian	No	Yes
HQ602729	Br/03/DU	A3B2		Brazil	South America	2003	avian	No	Yes
DQ864983	Uy-1	A3B2		Uruguay	South America			No	Yes
MK116895	BD-11/2016	A3B3		Bangladesh	Asia	2016		No	No
MK116896	BD-12/2016	A3B3		Bangladesh	Asia	2016		No	No
MK116897	BD-13/2016	A3B3		Bangladesh	Asia	2016		No	No
MK116898	BD-14/2016	A3B3		Bangladesh	Asia	2016		Yes	No
MK116899	BD-15/2016	A3B3		Bangladesh	Asia	2016		No	No
MK116900	BD-16/2016	A3B3		Bangladesh	Asia	2016		No	No
MK116901	BD-17/2016	A3B3		Bangladesh	Asia	2016		No	No
EF517529	Harbin-1	A3B3		China	Asia			No	No
FJ040159	HLJ-3	A3B3		China	Asia			No	No
GQ449689	HLJ-4	A3B3		China	Asia			No	No
GQ449691	HLJ-6	A3B3		China	Asia			Yes	No
GQ449692	HLJ-8	A3B3		China	Asia			No	No
GQ451331	HLJ-0504	A3B3		China	Asia	2005	chicken	No	No
JX134486	GX-NN-L	A3B3		China	Asia	2011		No	Yes
JX682710	QL	A3B3		China	Asia	2006	chicken	No	No
JX682712	ZZ-11	A3B3		China	Asia	2011	chicken	No	No
KF569802	HeB10XS02	A3B3		China	Asia	2010	Gallus gallus	No	No
LM651368	HuN11	A3B3		China	Asia			Yes	No
MK472712	S18	A3B3		China	Asia	2018		No	No
MN485881	SD-2013-1	A3B3		China	Asia	2013		Yes	No
MF142468	316_India	A3B3		India	Asia	2014		No	No
MF142477	568_India	A3B3		India	Asia	2015		No	No
KJ198845	SK53	A3B3		Thailand	Asia	2010	chicken	No	No
MF142495	753_Vietnam	A3B3		Vietnam	Asia	2016		No	No
MF142461	47 Washington State	A3B3		USA	North America	2014		No	No
AJ878671	HENAN	A3B3		Not informed	Not informed			Yes	No
AJ878685	02015-1	A3B3		Not informed	Not informed			No	No
AY598355	GZ/96	A3B3		Not informed	Not informed			No	No
GQ452269	HLJ-7	A3B3		Not informed	Not informed			No	No
JQ403647	7741_SEGB_PROXIMAL	A3B3		Not informed	Not informed			No	No
AB368955	KDSM-02	A3B4		Tanzania	Africa	2004	Chicken bursa	No	No
AB368956	KMRG-00	A3B4		Tanzania	Africa	2001	Chicken bursa	Yes	No
AB368957	KMZA-28	A3B4		Tanzania	Africa	2004	Chicken bursa	No	No
MG739299	li4129/2014	A3B4		Finland	Europe	2014		No	No
KX759555	150/99	A3B4		Poland	Europe	1999		No	No
KX759556	Bug/03	A3B4		Poland	Europe	2003		Yes	No
KX759557	83/11	A3B4		Poland	Europe	2011		Yes	No
KX759558	98/13	A3B4		Poland	Europe	2013		No	No
KX759559	217/13	A3B4		Poland	Europe	2013		No	No
KX759562	117/14	A3B4		Poland	Europe	2014		No	No
KX759563	131/14	A3B4		Poland	Europe	2014		No	No
KX759564	170W/14	A3B4		Poland	Europe	2014		Yes	Yes
KX759565	189/14	A3B4		Poland	Europe	2014		No	No
KX759566	216/14	A3B4		Poland	Europe	2014		No	No
KX759567	96/15	A3B4		Poland	Europe	2015		No	No
KX759568	123/15	A3B4		Poland	Europe	2015		No	No
KX759569	200/15	A3B4		Poland	Europe	2015		No	Yes
KP172084	ABUJA93/NG/2013	A3B5		Nigeria	Africa	2013	Bursa of Fabricius	No	No
KP172085	BAUCHI121/NG/2013	A3B5		Nigeria	Africa	2013	Bursa of Fabricius	Yes	No
KP172086	BAUCHI124/NG/2014	A3B5		Nigeria	Africa	2014	Bursa of Fabricius	No	No
KP172087	BAUCHI126/NG/2014	A3B5		Nigeria	Africa	2014	Bursa of Fabricius	No	No
KP172089	KWARA175/NG/2014	A3B5		Nigeria	Africa	2014	Bursa of Fabricius	No	No
KP172090	KWARA177/NG/2014	A3B5		Nigeria	Africa	2014	Bursa of Fabricius	No	Yes
KP172091	KWARA178/NG/2014	A3B5		Nigeria	Africa	2014	Bursa of Fabricius	No	No
KP172093	KWARA181/NG/2014	A3B5		Nigeria	Africa	2014	Bursa of Fabricius	No	No
KP172098	UYO192/NG/2014	A3B5		Nigeria	Africa	2014	Bursa of Fabricius	No	No
KP172109	KWARA184/NG/2014	A3B5		Nigeria	Africa	2014	Bursa of Fabricius	No	No
KP172112	BENIN87/NG/2013	A3B5		Nigeria	Africa	2013	Bursa of Fabricius	No	Yes
KP172113	KADUNA136/NG/2014	A3B5		Nigeria	Africa	2014	Bursa of Fabricius	No	No
KP172120	PLATEAU92/NG/2013	A3B5		Nigeria	Africa	2013	Bursa of Fabricius	No	No
KP172123	PLATEAU104/NG/2010	A3B5		Nigeria	Africa	2010	Bursa of Fabricius	No	No
KP172124	PLATEAU110/NG/2010	A3B5		Nigeria	Africa	2010	Bursa of Fabricius	No	No
KP172125	PLATEAU119/NG/2013	A3B5		Nigeria	Africa	2013	Bursa of Fabricius	No	No
KP172126	PLATEAU154/NG/2014	A3B5		Nigeria	Africa	2014	Bursa of Fabricius	No	No
KP172131	PLATEAU135/NG/2014	A3B5		Nigeria	Africa	2014	Bursa of Fabricius	No	No
KP172133	PLATEAU156/NG/2014	A3B5		Nigeria	Africa	2014	Bursa of Fabricius	Yes	No
KP172136	PLATEAU39/NG/2012	A3B5		Nigeria	Africa	2012	Bursa of Fabricius	No	No
KP172138	PLATEAU157/NG/2014	A3B5		Nigeria	Africa	2014	Bursa of Fabricius	No	No
KP172139	PLATEAU160/NG/2014	A3B5		Nigeria	Africa	2014	Bursa of Fabricius	No	No
KP172140	UYO167/NG/2014	A3B5		Nigeria	Africa	2014	Bursa of Fabricius	No	No
KP172141	PLATEAU161/NG/2014	A3B5		Nigeria	Africa	2014	Bursa of Fabricius	No	No
KP172143	ANAMBRA50/NG/2012	A3B5		Nigeria	Africa	2012	Bursa of Fabricius	No	No
KP172144	PLATEAU158/NG/2014	A3B5		Nigeria	Africa	2014	Bursa of Fabricius	No	No
KP266335	PLATEAU19/NG/2009	A3B5		Nigeria	Africa	2009	Bursa of Fabricius	No	No
KP266336	KADUNA61/NG/2012	A3B5		Nigeria	Africa	2012	Bursa of Fabricius	No	No
KP266337	BAUCHI58/NG/2012	A3B5		Nigeria	Africa	2012	Bursa of Fabricius	No	No
KP266338	PLATEAU53/NG/2010	A3B5		Nigeria	Africa	2010	Bursa of Fabricius	No	No
KP266339	PLATEAU7/NG/2009	A3B5		Nigeria	Africa	2009	Bursa of Fabricius	No	No
KP266340	BAUCHI37/NG/2012	A3B5		Nigeria	Africa	2012	Bursa of Fabricius	No	No
AJ878651	78GsZ	A4B1		Not informed	Not informed			No	No
AJ878652	80GA	A4B1		Not informed	Not informed			Yes	No
MN313640	1/chicken/ARG/P4/15	A4B1		Argentina	South America	2015		No	Yes
MN313641	1/chicken/ARG/P46/15	A4B1		Argentina	South America	2015		No	Yes
MN313642	1/chicken/ARG/P79/16	A4B1		Argentina	South America	2016		No	Yes
MN313643	1/chicken/ARG/P81/16	A4B1		Argentina	South America	2016		No	Yes
MN313644	1/chicken/ARG/P85/16	A4B1		Argentina	South America	2016		No	Yes
KT336458	dIBDV/UY/2014/2202	A4B1		Uruguay	South America	2014	bursa of Fabricius	Yes	Yes
MN313617	M04/09	A4B1		Uruguay	South America	2009		Yes	Yes
MN313618	421101	A4B1		Uruguay	South America	2011		No	Yes
MN313619	221201	A4B1		Uruguay	South America	2012		Yes	Yes
MN313620	1/chicken/URY/2701/12	A4B1		Uruguay	South America	2012		No	Yes
MN313621	1/chicken/URY/1302/16	A4B1		Uruguay	South America	2016		Yes	Yes
MN313645	1/chicken/URY/4203/11	A4B1		Uruguay	South America	2011		No	Yes
MN313648	1/chicken/URY/1305/16	A4B1		Uruguay	South America	2016		No	Yes
KX520665	IBDV/Italy/1829/2011	A6B1		Italy	Europe	2011		Yes	No
KY597854	02049F12	A7B3		Egypt	Africa	2002		No	No
AJ878639	V877	A7B3		Not informed	Not informed		V877	Yes	Yes		https://doi.org/10.1099/vir.0.81184-0
AJ878640	06_95	A7B3		Not informed	Not informed			No	No
AJ878641	N1/99	A7B3		Not informed	Not informed			Yes	No
AJ878682	002/73	A7B3		Not informed	Not informed			Yes	No
AJ878642	05_5	A8B3		Not informed	Not informed			Yes	No
AF083092	Winterfield-2512	B1a		Not informed	Not informed		attenuated vaccine strain	No	Yes	attenuated vaccine strain
MT505348	UPM1432/2019	B1b	B1b	Malaysia	Asia	2019	Bursa of Fabricius	No	No
JQ241034	72Eth	B2		Ethiopia	Africa		Bursa of Fabricius	No	No

## Sheet: Table S4
Table S4 - Amino acid residues in the VP2 protein of IBDV genogroups identified in sequences generated in this study and representative sequences from different genogroups. Key amino acid substitutions among genogroups are shown in yellow/orange. Dots indicate identity with the reference sequence. Amino acid positions are indicated at the top.
Sequence/Position VP2	176	177	178	179	180	181	182	183	184	185	186	187	188	189	190	191	192	193	194	195	196	197	198	199	200	201	202	203	204	205	206	207	208	209	210	211	212	213	214	215	216	217	218	219	220	221	222	223	224
AY918948 Lukert A1B1	G	Y	V	R	L	G	D	P	I	P	A	I	G	L	D	P	K	M	V	A	T	C	D	S	S	D	R	P	R	V	Y	T	I	T	A	A	D	D	Y	Q	F	S	S	Q	Y	Q	S	G	G
AY462026 Edgar A1B1	.	.	.	.	.	.	.	.	.	.	.	.	.	.	.	.	.	.	.	.	.	.	.	.	.	.	.	.	.	.	.	.	.	.	.	.	.	.	.	.	.	.	.	.	.	.	.	.	.
D00869 F5270 A1B1	.	.	.	.	.	.	.	.	.	.	.	.	.	.	.	.	.	.	.	.	.	.	.	.	.	.	.	.	.	.	.	.	.	.	.	.	.	.	.	.	.	.	.	.	.	.	P	.	.
D00499 STC A1B1	.	.	.	.	.	.	.	.	.	.	.	.	.	.	.	.	.	.	.	.	.	.	.	.	.	.	.	.	.	.	.	.	.	.	.	.	.	.	.	.	.	.	.	.	.	.	P	.	.
AF140705 Soroa A1B1	.	.	.	.	.	.	.	.	.	.	.	.	.	.	.	.	.	.	.	.	.	.	.	.	.	.	.	.	.	.	.	.	.	.	.	.	.	.	.	.	.	.	.	.	.	.	P	.	.
EU162087 D78 A1B1	.	.	.	.	.	.	.	.	.	.	.	.	.	.	.	.	.	.	.	.	.	.	.	.	.	.	.	.	.	.	.	.	.	.	.	.	.	.	.	.	.	.	.	.	.	.	P	.	.
MT010364 PBG98 A1B1	.	.	.	.	.	.	.	.	.	.	.	.	.	.	.	.	.	.	.	.	.	.	.	.	.	.	.	.	.	.	.	.	.	.	.	.	.	.	.	.	.	.	.	.	.	.	P	.	.
AJ878892 228E A1B1	-	-	-	-	-	-	-	.	.	.	.	.	.	.	.	.	.	.	.	.	.	.	.	.	.	.	.	.	.	.	.	.	.	.	.	.	.	.	.	.	.	.	.	.	.	.	.	.	.
AJ878894 Bursine A1B1	-	-	-	-	-	-	-	.	.	.	.	.	.	.	.	.	.	.	.	.	.	.	.	.	.	.	.	.	.	.	.	.	.	.	.	.	.	.	.	.	.	.	.	.	.	.	.	.	.
AY332561 Bursine 2 A1B1	-	-	-	-	-	-	-	-	-	-	-	-	-	-	-	-	-	-	-	-	-	-	-	-	-	-	-	-	.	.	.	.	.	.	.	.	.	.	.	.	.	.	?	.	.	.	P	.	.
SB_IBDV_36 A1B1a	-	-	-	-	-	-	-	.	.	.	.	.	.	.	.	.	.	.	.	.	.	.	.	.	.	.	.	.	.	.	.	.	.	.	.	.	.	.	.	.	.	L	.	.	.	.	P	.	.
MN218126 W2512 A1B3	.	.	.	.	.	.	.	.	.	.	.	.	.	.	.	.	.	.	.	.	.	.	.	.	.	.	.	.	.	.	.	.	.	.	.	.	.	.	.	.	.	L	.	.	.	.	P	.	.
AF457106 G603 A1	.	.	.	.	.	.	.	.	.	.	.	.	.	.	.	.	.	.	.	.	.	.	.	.	.	.	.	.	.	.	.	.	.	.	.	.	.	.	.	.	.	.	.	.	.	.	P	.	.
AF091099 U28 A2	.	.	.	.	.	.	.	.	.	.	.	.	.	.	.	.	.	.	.	.	.	.	.	.	.	.	.	.	.	.	.	.	.	.	.	.	.	N	.	.	.	.	.	.	.	.	T	.	.
AF498628 1084E A2	.	.	.	.	.	.	.	.	.	.	.	.	.	.	.	.	.	.	.	.	.	.	.	.	.	.	.	.	.	.	.	.	.	.	.	.	.	N	.	.	.	.	.	.	.	.	T	.	.
JF736011 AL2 A2	-	-	-	-	-	-	-	-	-	-	-	-	-	-	-	-	-	-	-	-	-	-	-	-	-	-	-	-	-	-	.	.	.	.	.	.	.	N	.	.	.	.	.	.	.	.	T	.	.
AF133904 DelE A2B1	.	.	.	.	.	.	.	.	.	.	.	.	.	.	.	.	.	.	.	.	.	.	.	.	.	.	.	.	.	.	.	.	.	.	.	.	.	N	.	.	.	.	.	.	.	.	T	.	.
SB_IBDV_41 A2eB1a	-	-	-	-	-	-	.	.	.	.	.	.	.	.	.	.	.	.	.	.	.	.	.	.	.	.	.	.	.	.	.	.	.	.	.	.	.	N	.	.	.	.	.	.	.	K	T	.	.
SB_IBDV_37 A2eB1a	-	-	-	-	-	-	.	.	.	.	.	.	.	.	.	.	.	.	.	.	.	.	.	.	.	.	.	.	.	.	.	.	.	.	.	.	.	N	.	.	.	.	.	.	.	K	T	.	.
SB_IBDV_43 A2eB1a	-	-	-	-	-	-	.	.	.	.	.	.	.	.	.	.	.	.	.	.	.	.	.	.	.	.	.	.	.	.	.	.	.	.	.	.	.	?	.	.	.	.	.	.	.	K	T	.	.
SB_IBDV_40 A2eB1a	-	-	-	-	-	-	.	.	.	.	.	.	.	.	.	.	.	.	.	.	.	.	.	.	.	.	.	.	.	.	.	.	.	.	.	.	.	N	.	.	.	.	.	.	.	K	T	.	.
SB_IBDV_38 A2eB1a	-	-	-	-	-	-	.	.	.	.	.	.	.	.	.	.	.	.	.	.	.	.	.	.	.	.	.	.	.	.	.	.	.	.	.	.	.	N	.	.	.	.	.	.	.	K	T	.	.
SB_IBDV_39 A2eB1a	-	-	-	-	-	-	.	.	.	.	.	.	.	.	.	.	.	.	.	.	.	.	.	.	.	.	.	.	.	.	.	.	.	.	.	.	.	N	.	.	.	.	.	.	.	K	T	.	.
SB_IBDV_68 A2eB1a	-	.	.	.	.	.	.	.	.	.	.	.	.	.	.	.	.	.	.	.	.	.	.	.	.	.	.	.	.	.	.	.	.	.	.	.	.	N	.	.	.	.	.	.	.	K	T	.	.
SB_IBDV_69 A2eB1a	-	-	-	-	-	-	.	.	.	.	.	.	.	.	.	.	.	.	.	.	.	.	.	.	.	.	.	.	.	.	.	.	.	.	.	.	.	N	.	.	.	.	.	.	.	K	T	.	.
SB_IBDV_42 A2eB1a	-	.	.	.	.	.	.	.	.	.	.	.	.	.	.	.	.	.	.	.	.	.	.	.	.	.	.	.	.	.	.	.	.	.	.	.	.	N	.	.	.	.	.	.	.	K	T	.	.
SB_IBDV_49 A2eB1a	-	-	-	-	-	-	.	.	.	.	.	.	.	.	.	.	.	.	.	.	.	.	.	.	.	.	.	.	.	.	.	.	.	.	.	.	.	N	.	.	.	.	.	.	.	K	T	.	.
Y14959 variant A A2aB1	-	-	-	-	-	-	-	.	.	.	.	.	.	.	.	.	.	.	.	.	.	.	.	.	.	.	.	.	.	.	.	.	.	.	.	.	.	.	.	.	.	.	.	.	.	.	Q	.	.
SB_IBDV_27 A2aB1a	-	-	-	-	-	-	-	.	.	.	.	.	.	.	.	.	.	.	.	.	.	.	.	.	.	.	.	.	.	.	.	.	.	.	.	.	.	N	.	K	.	.	.	.	.	.	Q	.	.
SB_IBDV_56 A2aB1a	-	-	-	-	-	-	-	.	.	.	.	.	.	.	.	.	.	.	.	.	.	.	.	.	.	.	.	.	.	.	.	.	.	.	.	.	.	N	.	.	.	.	.	.	.	K	Q	.	.
SB_IBDV_67 A2aB1a	-	-	-	-	-	.	.	.	.	.	.	.	.	.	.	.	.	.	.	.	.	.	.	.	.	.	.	.	.	.	.	.	.	.	.	.	.	N	.	.	.	.	.	.	.	K	Q	.	.
SB_IBDV_55 A2aB1a	-	-	-	-	-	-	-	-	-	-	-	-	-	-	-	-	-	-	-	-	-	-	-	-	-	-	-	-	.	.	.	.	.	.	.	.	.	N	.	.	.	.	.	.	.	.	Q	.	.
SB_IBDV_54 A2aB1a	-	-	-	-	-	-	-	.	.	.	.	.	.	.	.	.	.	.	.	.	.	.	.	.	.	.	.	.	.	.	.	.	.	.	.	.	.	N	.	.	.	.	.	.	.	.	Q	.	.
SB_IBDV_57 A2aB1a	-	.	.	.	.	.	.	.	.	.	.	.	.	.	.	.	.	.	.	.	.	.	.	.	.	.	.	.	.	.	.	.	.	.	.	.	.	N	.	K	.	.	.	.	.	.	Q	.	.
SB_IBDV_58 A2aB1a	-	-	-	-	-	-	-	.	.	.	.	.	.	.	.	.	.	.	.	.	.	.	.	.	.	.	.	.	.	.	.	.	.	.	.	.	.	N	.	K	.	.	.	.	.	.	Q	.	.
SB_IBDV_30 A2aB1a	-	-	-	-	-	-	-	.	.	.	.	.	.	.	.	.	.	.	.	.	.	.	.	.	.	.	.	.	.	.	.	.	.	.	.	.	.	N	.	K	.	.	.	.	.	.	Q	.	.
SB_IBDV_51 A2aB1a	-	-	-	-	-	-	-	-	-	-	-	-	-	-	-	-	-	-	-	-	-	-	-	-	-	.	.	.	.	.	.	.	.	.	.	.	.	N	.	.	.	.	.	.	.	.	Q	.	.
SB_IBDV_52 A2aB1a	-	-	-	-	-	-	.	.	.	.	.	.	.	.	.	.	.	.	.	.	.	.	.	.	.	.	.	.	.	.	.	.	.	.	.	.	.	N	.	K	.	.	.	.	.	.	Q	.	.
AF281238 T1 A2bB1	-	-	-	-	-	-	-	-	-	-	-	-	-	-	-	-	-	-	-	-	-	-	-	-	-	-	-	-	-	-	-	-	-	-	-	-	.	N	.	.	.	.	.	.	.	.	T	.	.
SB_IBDV_31 A2bB1a	-	-	-	-	-	-	-	.	.	.	.	.	.	.	.	.	.	.	.	.	.	.	.	.	.	.	.	.	.	.	.	.	.	A	.	.	.	N	.	.	.	.	.	.	.	.	T	.	.
SB_IBDV_13 A2bB1a	.	.	.	.	?	.	.	.	.	.	.	.	.	.	.	.	.	.	.	.	.	.	.	.	.	.	.	.	.	.	.	.	.	.	.	.	.	N	.	.	.	.	.	.	.	.	T	.	.
SB_IBDV_12 A2bB1a	-	.	.	.	?	.	.	.	.	.	.	.	.	.	.	.	.	.	.	.	.	.	.	.	.	.	.	.	.	.	.	.	.	.	.	.	.	N	.	.	.	.	A	.	.	.	T	.	.
SB_IBDV_32 A2bB1a	-	-	-	-	-	-	.	.	.	.	.	.	.	.	.	.	.	.	.	.	.	.	.	.	.	.	.	.	.	.	.	.	.	A	.	.	.	N	.	.	.	.	.	.	.	.	T	.	.
SB_IBDV_53 A2bB1a	-	-	-	-	-	-	.	.	.	.	.	.	.	.	.	.	.	.	.	.	.	.	.	.	.	.	.	.	.	.	.	.	.	.	.	.	.	N	.	.	.	.	.	.	.	.	A	.	.
SB_IBDV_59 A2bB1a	-	-	-	-	-	-	-	.	.	.	.	.	.	.	.	.	.	.	.	.	.	.	.	.	.	.	.	.	.	.	.	.	.	.	.	.	.	N	.	.	.	.	A	.	.	K	T	.	.
SB_IBDV_50 A2bB1a	-	-	-	-	-	.	.	.	.	.	.	.	.	.	.	.	.	.	.	.	.	.	.	.	.	.	.	.	.	.	.	.	.	.	.	.	.	N	.	.	.	.	.	.	.	.	T	.	.
SB_IBDV_62 A2bB1a	-	-	-	-	.	.	.	.	.	.	.	.	.	.	.	.	.	.	.	.	.	.	.	.	.	.	.	.	.	.	.	.	.	.	.	.	.	N	.	.	.	.	A	.	.	K	T	.	.
SB_IBDV_61 A2bB1a	-	-	W	.	.	.	.	.	.	.	.	.	.	.	.	.	.	.	.	.	.	.	.	.	.	.	.	.	.	.	.	.	.	.	.	.	.	N	.	.	.	.	A	.	.	K	T	.	.
SB_IBDV_45 A2bB1a	-	-	-	-	-	-	-	.	.	.	.	.	.	.	.	.	.	.	.	.	.	.	.	.	.	.	.	.	.	.	.	.	.	.	.	.	.	N	.	.	.	.	A	.	.	K	T	.	.
SB_IBDV_44 A2bB1a	-	-	-	-	-		.	.	.	.	.	.	.	.	.	.	.	.	.	.	.	.	.	.	.	.	.	.	.	.	.	.	.	.	.	.	.	N	.	.	.	.	A	.	.	K	T	.	.
SB_IBDV_64 A2bB1a	-	-	-	-	-	-	.	.	.	.	.	.	.	.	.	.	.	.	.	.	.	.	.	.	.	.	.	.	.	.	.	.	.	.	.	.	.	N	.	.	.	.	.	.	.	.	T	.	.
MN393076 SHG19 A2dB1	.	.	.	.	.	.	.	.	.	.	.	V	.	.	.	.	.	.	.	.	.	.	.	.	.	.	.	.	.	.	.	.	.	.	.	.	.	N	.	.	.	.	.	.	.	K	T	.	.
MT179720 SHG352 A2dB1	.	.	.	.	.	.	.	.	.	.	.	.	.	.	.	.	.	.	.	.	.	.	.	.	.	.	.	.	.	.	.	.	.	.	.	.	.	N	.	.	.	.	.	.	.	K	T	.	.
SB_IBDV_65 A2dB1b	-	-	-	-	-	.	.	.	.	.	.	.	.	.	.	.	.	.	.	.	.	.	.	.	.	.	.	.	.	.	.	.	.	.	.	.	.	N	.	.	.	.	.	.	.	K	T	.	.
SB_IBDV_66 A2dB1b	-	-	-	-	-	-	-	-	-	-	-	-	-	-	.	.	.	.	.	.	.	.	.	.	.	.	.	.	.	.	.	.	.	.	.	.	.	N	.	.	.	.	.	.	.	K	A	.	.
SB_IBDV_60 A2dB1b	-	-	-	-	-	.	.	.	.	.	.	.	.	.	.	.	.	.	.	.	.	.	.	.	.	.	.	.	.	.	.	.	.	.	.	.	.	N	.	.	.	.	.	.	F	K	T	.	.
SB_IBDV_70 A2dB1b	-	-	-	-	.	.	.	.	.	.	.	.	.	.	.	.	.	.	.	.	.	.	.	.	.	.	.	.	.	.	.	.	.	.	.	.	.	N	.	.	.	.	.	.	.	K	T	.	.
SB_IBDV_46 A2dB1b	-	-	-	-	-	-	-	.	.	.	.	.	.	.	.	.	.	.	.	.	.	.	.	.	.	.	.	.	.	.	.	.	.	.	.	.	.	N	.	.	.	.	.	.	.	K	T	.	.
SB_IBDV_47 A2dB1b	-	-	-	-	-	.	.	.	.	.	.	.	.	.	.	.	.	.	.	.	.	.	.	.	.	.	.	.	.	.	.	.	.	.	.	.	.	N	.	.	.	.	.	.	.	K	T	.	.
SB_IBDV_71 A2dB1b	-	-	-	-	-	-	-	.	.	.	.	.	.	.	.	.	.	.	.	.	.	.	.	.	.	.	.	.	.	.	.	.	.	.	.	.	.	N	.	.	.	.	.	.	.	K	T	.	.
SB_IBDV_48 A2dB1b	-	-	-	-	-	-	-	-	-	-	-	-	-	-	-	-	-	-	-	-	-	-	-	-	-	-	-	-	-	-	-	-	-	-	-	-	-	-	-	-	-	-	-	-	-	-	-	-	-
KP676467 IBD13HeB01 A3B1	.	.	.	.	.	.	.	.	.	.	.	.	.	.	.	.	.	.	.	.	.	.	.	.	.	.	.	.	.	.	.	.	.	.	.	.	N	.	.	.	.	.	.	.	.	.	A	.	.
KY555598 150144 A3B1	-	-	-	-	-	-	-	.	.	.	.	.	.	.	.	.	.	.	.	.	.	.	.	.	.	.	.	.	.	.	.	.	.	.	.	.	.	.	.	.	.	.	.	.	.	.	A	.	.
KY555592 150139 A3B1	-	-	-	-	-	-	-	.	.	.	.	.	.	.	.	.	.	.	.	.	.	.	.	.	.	.	.	.	.	.	.	.	.	.	.	.	.	.	.	.	.	.	.	.	.	.	A	.	.
EU835860 Br 03 DR A3B1	-	-	-	-	-	-	-	-	-	-	-	-	-	-	-	-	-	-	-	-	-	-	-	-	-	-	-	-	-	.	.	.	.	.	.	.	.	.	.	.	.	.	.	.	.	.	A	.	.
DQ927042 KS A3B2	.	.	.	.	.	.	.	.	.	.	.	.	.	.	.	.	.	.	.	.	.	.	.	.	.	.	.	.	.	.	.	.	.	.	.	.	.	.	.	.	.	.	.	.	.	.	A	.	.
AF051838 HK46 A3B2	.	.	.	.	.	.	.	.	.	.	.	.	.	.	.	.	.	.	.	.	.	.	.	.	.	.	.	.	.	.	.	.	.	.	.	.	.	.	.	.	.	.	.	.	.	.	A	.	.
NC 004178 UK661 A3B2	.	.	.	.	.	.	.	.	.	.	.	.	.	.	.	.	.	.	.	.	.	.	.	.	.	.	.	.	.	.	.	.	.	.	.	.	.	.	.	.	.	.	.	.	.	.	A	.	.
AF322444 TASIK A3B2	.	.	.	.	.	.	.	.	.	.	.	.	.	.	.	.	.	.	.	.	.	.	.	.	.	.	.	.	.	.	.	.	.	.	.	.	.	.	.	.	.	.	.	.	.	.	.	.	.
DQ656512 MB A3B2	-	-	-	-	-	-	-	-	-	-	-	-	-	-	-	-	-	-	-	-	-	-	-	-	-	-	-	.	.	.	.	.	.	.	.	.	.	.	.	.	.	.	.	.	.	.	A	.	.
SB_IBDV_26 A3B2	.	.	L	.	.	.	.	.	.	.	.	.	.	.	.	.	.	.	.	.	.	.	.	.	.	.	.	.	.	.	.	.	.	.	.	.	.	.	.	.	.	.	.	.	.	.	A	.	.
SB_IBDV_03 A3B2	-	-	-	-	-	.	.	.	.	.	.	.	.	.	.	.	.	.	.	.	.	.	.	.	.	.	.	.	.	.	.	.	.	.	.	.	.	.	.	.	.	.	.	.	.	.	A	.	.
SB_IBDV_10 A3B2	-	-	-	-	-	.	.	.	.	.	.	.	.	.	.	.	.	.	.	.	.	.	.	.	.	.	.	.	.	.	.	.	.	.	.	.	.	.	.	.	.	.	.	.	.	.	A	.	.
SB_IBDV_02 A3B2	-	-	-	-	-	.	.	.	.	.	.	.	.	.	.	.	.	.	.	.	.	.	.	.	.	.	.	.	.	.	.	.	.	.	.	.	.	.	.	.	.	.	.	.	.	.	A	.	.
SB_IBDV_05 A3B2	-	-	-	-	-	-	.	.	.	.	.	.	.	.	.	.	.	.	.	.	.	.	.	.	.	.	.	.	.	.	.	.	.	.	.	.	.	.	.	.	.	.	.	.	.	.	A	.	.
SB_IBDV_08 A3B2	-	-	-	-	-	-	.	.	.	.	.	.	.	.	.	.	.	.	.	.	.	.	.	.	.	.	.	.	.	.	.	.	.	.	.	.	.	.	.	.	.	.	.	.	.	.	A	.	.
SB_IBDV_06 A3B2	-	-	-	-	-	-	.	.	.	.	.	.	.	.	.	.	.	.	.	.	.	.	.	.	.	.	.	.	.	.	.	.	.	.	.	.	.	.	.	.	.	.	.	.	.	.	A	.	.
SB_IBDV_04 A3B2	-	-	-	-	-	-	.	.	.	.	.	.	.	.	.	.	.	.	.	.	.	.	.	.	.	.	.	.	.	.	.	.	.	.	.	.	.	.	.	.	.	.	.	.	.	.	A	.	.
SB_IBDV_11 A3B2	-	-	-	-	-	-	.	.	.	.	.	.	.	.	.	.	.	.	.	.	.	.	.	.	.	.	.	.	.	.	.	.	.	.	.	.	.	.	.	.	.	.	.	.	.	.	A	.	.
SB_IBDV_07 A3B2	-	-	-	-	-	-	.	.	.	.	.	.	.	.	.	.	.	.	.	.	.	.	.	.	.	.	.	.	.	.	.	.	.	.	.	.	.	.	.	.	.	.	.	.	.	.	A	.	.
SB_IBDV_01 A3B2	-	-	-	-	-	-	-	.	.	.	.	.	.	.	.	.	.	.	.	.	.	.	.	.	.	.	.	.	.	.	.	.	.	.	.	.	.	.	.	.	.	.	.	.	.	.	A	.	.
SB_IBDV_34 A3B2	-	-	-	-	-	-	-	.	.	.	.	.	.	.	.	.	.	.	.	.	.	.	.	.	.	.	.	.	.	.	.	.	.	.	.	.	.	.	.	.	.	.	.	.	.	.	A	.	.
SB_IBDV_09 A3B2	-	-	-	-	-	-	-	.	.	.	.	.	.	.	.	.	.	.	.	.	.	.	.	.	.	.	.	.	.	.	.	.	.	.	.	.	.	.	.	.	.	.	.	.	.	.	A	.	.
SB_IBDV_14 A3B2	-	-	-	-	-	-	-	.	.	.	.	.	.	.	.	.	.	.	.	.	.	.	.	.	.	.	.	.	.	.	.	.	.	.	.	.	.	.	.	.	.	.	.	.	.	.	A	.	.
EU042142 HLJ 6 A3B3	.	.	.	.	.	.	.	.	.	.	.	.	.	.	.	.	.	.	.	.	.	.	.	.	.	.	.	.	.	.	.	.	.	.	.	.	.	.	.	.	.	.	.	.	.	.	A	.	.
LM651367 HuN11 A3B3	.	.	.	.	.	.	.	.	.	.	.	.	.	.	.	.	.	.	.	.	.	.	.	.	.	.	.	.	.	.	.	.	.	.	.	.	N	.	.	.	.	.	.	.	.	.	A	.	.
KJ625007 SD 2013 1 A3B3	.	.	.	.	.	.	.	.	.	.	.	.	.	.	.	.	.	.	.	.	.	.	.	.	.	.	.	.	.	.	.	.	.	.	.	.	.	.	.	.	.	.	.	.	.	.	A	.	.
MK116890 BD 14 2016 A3B3	.	.	.	.	.	.	.	.	.	.	.	.	.	.	.	.	.	.	.	.	.	.	.	.	.	.	.	.	.	.	.	.	.	.	.	.	.	.	.	.	.	.	.	.	.	.	V	.	.
AJ878901 Henan A3B3	-	-	-	-	-	-	-	.	.	.	.	.	.	.	.	.	.	.	.	.	.	.	.	.	.	.	.	.	.	.	.	.	.	.	.	.	.	.	.	.	.	.	.	.	.	.	A	.	.
KX759602 Bug 03 A3B4	.	.	.	.	.	.	.	.	.	.	.	.	.	.	.	.	.	.	.	.	.	.	.	.	.	.	.	.	.	.	.	.	.	.	.	.	.	.	.	.	.	.	.	.	.	.	A	.	.
KX759603 83 11 A3B4	.	.	.	.	.	.	.	.	.	.	.	.	.	.	.	.	.	.	.	.	.	.	.	.	.	.	.	.	.	.	.	.	.	.	.	.	.	.	.	.	.	.	.	.	.	.	A	.	.
KX759609 170W 14 A3B4	.	.	.	.	.	.	.	.	.	.	.	.	.	.	.	.	.	.	.	.	.	.	.	.	.	.	.	.	.	.	.	.	.	.	.	.	.	.	.	.	.	.	.	.	.	.	A	.	.
AB200975 KMRG 00 A3B4	-	-	-	-	-	-	-	-	-	-	-	-	-	-	-	-	-	-	-	-	-	-	-	-	-	-	-	-	-	-	-	-	-	-	.	.	.	.	.	.	.	.	.	.	.	.	A	.	.
SB_IBDV_19 A3B6	W	.	.	?	?	.	.	.	.	.	.	.	.	.	.	.	.	.	.	.	.	.	.	.	.	.	.	.	.	.	.	.	.	.	.	.	.	.	.	.	.	.	.	.	.	.	A	.	.
SB_IBDV_25 A3B6	-	-	-	-	-	-	.	.	.	.	.	.	.	.	.	.	.	.	.	.	.	.	.	.	.	.	.	.	.	.	.	.	.	.	.	.	.	.	.	.	.	.	.	.	.	.	A	.	.
KP152310 PLATEAU156 NG 2014 A3B5	-	-	-	-	-	-	-	-	-	-	-	-	-	-	-	-	-	-	-	-	-	-	-	-	-	-	-	-	-	-	-	-	-	-	.	.	.	.	.	.	.	.	.	T	.	.	A	.	.
KP152285 BAUCHI121 NG 2013 A3B5	-	-	-	-	-	-	-	-	-	-	-	-	-	-	-	-	-	-	-	-	-	-	-	-	-	-	-	-	-	-	-	-	-	-	.	.	.	.	.	.	.	.	.	.	.	.	A	.	.
KT336459 dIBDV UY 2014 2202 A4B1	.	.	.	.	.	.	.	.	.	.	.	.	.	.	.	.	.	.	.	.	.	.	.	.	.	.	.	.	.	.	.	.	.	.	.	.	.	.	.	.	.	.	.	.	.	.	.	.	.
MN313611 M04 09 A4B1	.	.	.	.	.	.	.	.	.	.	.	.	.	.	.	.	.	.	.	.	.	.	.	.	.	.	.	.	.	.	.	.	.	.	.	.	.	.	.	.	.	.	.	.	.	.	.	.	.
MN313610 1 chicken ARG P33 15 A4B1	.	.	.	.	.	.	.	.	.	.	.	.	.	.	.	.	.	.	.	.	.	.	.	.	.	.	.	.	.	.	.	.	.	.	.	.	.	.	.	.	.	.	.	.	.	.	.	.	.
MN313615 1 chicken URY1302 16 A4B1	.	.	.	.	.	.	.	.	.	.	.	.	.	.	.	.	.	.	.	.	.	.	.	.	.	.	.	.	.	.	.	.	.	.	.	.	.	.	.	.	.	.	.	.	.	.	.	.	.
MN313613 221201 A4B1	.	.	.	.	.	.	.	.	.	.	.	.	.	.	.	.	.	.	.	.	.	.	.	.	.	.	.	.	.	.	.	.	.	.	.	.	.	.	.	.	.	.	.	.	.	.	.	.	.
AJ508762 80 GA A4B1	-	-	-	-	-	-	-	-	-	-	-	-	-	-	-	-	-	-	-	-	-	-	-	-	-	-	-	-	-	-	.	.	.	.	.	.	.	.	.	.	.	.	.	.	.	.	.	.	.
SB_IBDV_29 A4B1a	-	-	.	.	.	.	.	.	.	.	.	.	.	.	.	.	.	.	.	.	.	.	.	.	.	.	.	.	.	.	.	.	.	.	.	.	N	N	.	.	.	.	.	.	.	.	.	.	.
SB_IBDV_28 A4B1a	-	-	-	-	.	.	.	.	.	.	.	.	.	.	.	.	.	.	.	.	.	.	.	.	.	.	.	.	.	.	.	.	.	.	.	.	.	.	.	.	.	.	.	.	.	.	.	.	.
SB_IBDV_15 A4B1a	-	-	-	-	-	.	.	.	.	.	.	.	.	.	.	.	.	.	.	.	.	.	.	.	.	.	.	.	.	.	.	.	.	.	.	.	N	N	.	.	.	.	.	.	F	.	.	.	.
SB_IBDV_23 A4B1a	-	-	-	-	-	.	.	.	.	.	.	.	.	.	.	.	.	.	.	.	.	.	.	.	.	.	.	.	.	.	.	.	.	.	.	.	N	N	.	.	.	.	.	.	.	.	.	.	.
SB_IBDV_16 A4B1a	-	-	-	-	-	.	.	.	.	.	.	.	.	.	.	.	.	.	.	.	.	.	.	.	.	.	.	.	.	.	.	.	.	.	.	.	N	N	.	.	.	.	.	.	.	.	.	.	.
SB_IBDV_18 A4B1a	-	-	-	-	-	.	.	.	.	.	.	.	.	.	.	.	.	.	.	.	.	.	.	.	.	.	.	.	.	.	.	.	.	.	.	.	N	N	.	.	.	.	.	L	.	.	.	.	.
SB_IBDV_17 A4B1a	-	-	-	-	-	-	.	.	.	.	.	.	.	.	.	.	.	.	.	.	.	.	.	.	.	.	.	.	.	.	.	.	.	.	.	.	N	N	.	.	.	.	.	.	.	.	.	.	.
SB_IBDV_33 A4B1a	-	-	-	-	-	-	.	.	.	.	.	.	.	.	.	.	.	.	.	.	.	.	.	.	.	.	.	.	.	.	.	.	.	.	.	.	N	N	.	.	.	.	.	.	.	.	.	.	.
SB_IBDV_21 A4B1a	-	-	-	-	-	-	-	-	-	-	-	.	.	.	.	.	.	.	.	.	.	.	.	.	.	.	.	.	.	.	.	.	.	.	.	.	.	.	.	.	.	.	.	.	.	.	.	.	.
SB_IBDV_35 A4B1a	-	-	-	-	-	-	-	-	-	-	-	-	-	-	-	-	-	-	-	.	.	.	.	.	.	.	.	.	.	.	.	.	.	.	.	.	N	N	.	.	.	.	.	.	.	.	.	.	.
SB_IBDV_22 A4B1a	-	-	-	-	-	-	-	-	-	-	-	-	-	.	.	.	.	.	.	.	.	.	.	.	.	.	.	.	.	.	.	.	.	.	.	.	N	N	.	.	.	.	.	.	.	.	.	.	.
JN982252 MG4 A4	.	.	.	.	.	.	.	.	.	.	.	.	.	.	.	.	.	.	.	.	.	.	.	.	.	.	.	.	.	.	.	.	V	.	.	.	.	.	.	.	.	.	.	.	.	.	.	.	.
LC136880 TY2 A4	-	-	-	-	-	-	-	-	-	-	-	-	-	-	-	-	-	-	-	-	-	-	-	-	-	-	-	-	-	-	.	.	.	.	.	.	.	.	.	.	.	.	.	.	.	.	.	.	.
AF498627 C 278 A5	.	.	.	.	.	.	.	.	.	.	.	L	.	.	.	.	.	.	.	.	.	.	.	.	.	.	.	.	.	.	.	.	.	.	.	.	.	N	.	.	.	.	.	.	.	.	T	.	.
MF142589 94 Mexico A5	-	-	-	-	-	-	-	-	-	-	-	-	-	-	-	-	-	-	-	-	-	-	-	-	-	-	-	-	-	-	-	-	-	-	.	.	.	N	.	.	.	.	.	.	.	.	T	.	.
MF142575 760 Mexico A5	-	-	-	-	-	-	-	-	-	-	-	-	-	-	-	-	-	-	-	-	-	-	-	-	-	-	-	-	-	-	-	-	-	-	.	.	.	N	.	.	.	.	.	.	.	.	T	.	.
DQ916210 Mexico04M101 A5	-	-	-	-	-	-	-	-	-	-	-	-	-	-	-	-	-	-	-	-	-	-	-	-	-	-	-	-	-	-	-	-	-	-	-	-	-	N	.	.	.	.	.	.	.	.	T	.	.
KY930929 IBDV Italy 1829 2011 A6B1	.	.	.	.	.	.	.	.	.	.	.	.	.	.	.	.	.	.	.	.	.	.	.	.	.	.	.	.	.	.	.	.	.	.	.	.	.	.	.	.	.	.	.	.	H	.	Q	.	.
JN852987 ITA 03 A6	.	.	.	.	.	.	.	.	.	.	.	.	.	.	.	.	.	.	.	.	.	.	.	.	.	.	.	.	.	.	.	.	.	.	.	.	.	.	.	.	.	.	.	.	H	.	Q	.	.
JN852985 ITA 01 A6	A	.	G	.	.	.	.	.	.	.	P	*	V	.	.	.	R	.	.	L	.	.	.	.	I	G	W	.	.	.	.	.	.	.	.	.	.	.	.	.	.	.	.	.	H	.	Q	.	.
Z97002 IBDVRF 5 94 A6	-	-	-	-	-	-	-	-	-	-	-	-	-	-	-	-	-	-	-	-	-	-	-	-	-	-	-	-	-	-	-	.	.	.	.	.	.	.	.	.	.	.	.	.	.	.	Q	.	.
JN852986 ITA 02 A6	-	-	-	-	-	-	-	-	-	-	-	-	-	-	-	-	-	-	-	-	-	-	-	-	-	-	-	-	-	-	-	-	-	-	-	-	-	-	-	-	-	-	-	.	H	.	Q	.	.
AJ878908 002 73 A7B3	-	-	-	-	-	-	-	.	.	.	.	.	.	.	.	.	.	.	.	.	.	.	.	.	.	.	.	.	.	.	.	.	.	.	.	.	.	.	.	.	.	.	.	.	.	.	P	.	.
AJ878882 V877 A7B3	-	-	-	-	-	-	-	.	.	.	.	.	.	.	.	.	.	.	.	.	.	.	.	.	.	.	.	.	.	.	.	.	.	.	.	.	.	.	.	.	.	.	.	.	.	.	P	.	.
AJ878884 N1 99 A7B3	-	-	-	-	-	-	-	.	.	.	.	.	.	.	.	.	.	.	.	.	.	.	.	.	.	.	.	.	.	.	.	.	.	.	.	.	.	.	.	.	.	.	.	.	.	.	P	.	.
AF381011 05 5 A8B3	-	-	-	-	-	-	-	-	-	-	-	-	-	-	-	-	-	-	-	-	-	-	-	-	-	-	-	.	.	.	.	.	.	.	.	.	N	G	.	.	.	.	.	.	.	.	A	.	.
AF148081 08 95 A8	-	-	-	-	-	-	-	-	-	-	-	-	-	-	-	-	-	-	-	-	-	-	-	-	-	-	-	.	.	.	.	.	.	.	.	.	N	G	.	.	.	.	.	.	.	.	A	.	.
AF148077 02 95 A8	-	-	-	-	-	-	-	-	-	-	-	-	-	-	-	-	-	-	-	-	-	-	-	-	-	-	-	-	-	-	-	-	-	-	-	.	N	.	.	.	.	.	.	.	.	.	V	.	V
KU867909 T3599 A0B1	-	-	-	-	-	-	-	-	-	-	-	-	-	-	-	-	-	-	-	-	-	-	-	-	-	-	-	-	-	-	-	-	-	.	.	.	.	E	.	.	.	.	.	R	L	I	P	S	.
KU867911 D2712 A0B1	-	-	-	-	-	-	-	-	-	-	-	-	-	-	-	-	-	-	-	-	-	-	-	-	-	-	-	-	-	-	-	-	-	-	.	.	.	E	.	.	.	.	.	R	L	I	P	S	.
[truncated: 144 more columns]

## Sheet: Table S5
Table S5 - Pairwise amino acid identity (%) of the VP2 protein among IBDV genotypes, including sequences generated in this study and representative reference strains. Colors denote different genotypes.
	Y14959_A2aB1	SB_IBDV_52 A2aB1a	SB_IBDV_30 A2aB1a	SB_IBDV_58 A2aB1a	SB_IBDV_57 A2aB1a	SB_IBDV_27 A2aB1a	SB_IBDV_51 A2aB1a	SB_IBDV_55 A2aB1a	SB_IBDV_54 A2aB1a	SB_IBDV_67 A2aB1a	SB_IBDV_56 A2aB1a	MT179720_A2dB1	SB_IBDV_70 A2dB1b	SB_IBDV_47 A2dB1b	SB_IBDV_46 A2dB1b	SB_IBDV_71 A2dB1b	SB_IBDV_60 A2dB1b	SB_IBDV_66 A2dB1b	SB_IBDV_65 A2dB1b	SB_IBDV_48 A2dB1b	SB_IBDV_49 A2eB1a	SB_IBDV_40 A2eB1a	SB_IBDV_39 A2eB1a	SB_IBDV_38 A2eB1a	SB_IBDV_37 A2eB1a	SB_IBDV_41 A2eB1a	SB_IBDV_69 A2eB1a	SB_IBDV_63 A2eB1a	SB_IBDV_42 A2eB1a	SB_IBDV_68 A2eB1a	SB_IBDV_43 A2eB1a	AF133904_A2B1	AF281238_A2dB1	SB_IBDV_45 A2bB1a	SB_IBDV_59 A2bB1a	SB_IBDV_62 A2bB1a	SB_IBDV_61 A2bB1a	SB_IBDV_44 A2bB1a	SB_IBDV_13 A2bB1a	SB_IBDV_12 A2bB1a	SB_IBDV_53 A2bB1a	SB_IBDV_32 A2bB1a	SB_IBDV_31 A2bB1a	SB_IBDV_50 A2bB1a	SB_IBDV_64 A2bB1a	MN218126_A1B3	SB_IBDV_36 A1B1a	SB_IBDV_08 A3B2	SB_IBDV_10 A3B2
Y14959_A2aB1		94.1	94.1	94.1	94.1	93.4	93.3	93.1	94.1	92.8	94.1	92.8	92.1	91.4	91.4	91.4	90.8	91.7	90.8	88.9	91.4	92.1	92.1	92.8	92.8	92.1	90.1	90.1	89.5	92.8	92.2	94.7	93.5	92.8	92.8	92.8	92.8	92.8	94.1	93.4	94.1	94.1	94.1	93.4	93.4	92.8	92.7	92.1	92.1
SB_IBDV_52 A2aB1a			100	100	100	99.3	97	96.9	97.4	94.1	95.4	94.1	93.5	92.8	92.8	92.8	92.2	93.1	92.2	92.6	92.8	93.5	93.5	93.5	93.5	92.8	91.5	91.5	90.8	93.5	92.3	95.4	95.9	94.1	94.1	94.1	94.1	94.1	95.4	94.8	95.4	94.1	94.1	94.1	94.1	91.5	91.4	90.8	90.8
SB_IBDV_30 A2aB1a				100	100	99.3	97	96.9	97.4	94.1	95.4	94.1	93.4	92.8	92.8	92.8	92.1	93.1	92.1	92.6	92.8	93.4	93.4	93.4	93.4	92.8	91.4	91.4	90.8	93.4	92.2	95.4	95.9	94.1	94.1	94.1	94.1	94.1	95.4	94.7	95.4	94.1	94.1	94.1	94.1	91.4	91.4	90.8	90.8
SB_IBDV_58 A2aB1a					100	99.3	97	96.9	97.4	94.1	95.4	94.1	93.4	92.8	92.8	92.8	92.1	93.1	92.1	92.6	92.8	93.4	93.4	93.4	93.4	92.8	91.4	91.4	90.8	93.4	92.2	95.4	95.9	94.1	94.1	94.1	94.1	94.1	95.4	94.7	95.4	94.1	94.1	94.1	94.1	91.4	91.4	90.8	90.8
SB_IBDV_57 A2aB1a						99.3	97	96.9	97.4	94.2	95.4	94.3	93.5	92.9	92.8	92.8	92.2	93.1	92.2	92.6	92.8	93.5	93.5	93.5	93.5	92.8	91.5	91.6	91.1	93.7	92.3	95.6	95.9	94.1	94.1	94.2	93.6	94.1	95.6	94.9	95.4	94.1	94.1	94.2	94.1	91.8	91.4	90.8	90.8
SB_IBDV_27 A2aB1a							97.8	97.7	98	93.4	94.7	93.4	92.8	92.1	92.1	92.1	91.4	92.4	91.5	90.7	93.4	92.8	92.8	92.8	92.8	92.1	92.1	92.1	91.4	92.8	91.6	94.7	95.1	94.7	94.7	94.7	94.7	94.7	96.1	95.4	94.7	93.4	93.4	94.7	94.7	90.8	90.7	90.1	90.1
SB_IBDV_51 A2aB1a								100	100	93.3	94.8	93.3	93.3	92.5	92.5	92.5	91.8	92.5	91.8	88.9	93.3	92.5	92.5	92.5	92.5	91.8	91.8	91.8	91	93.3	91.2	94.8	95.9	94.8	94.8	94.8	94.8	94.8	96.3	95.5	94.8	93.3	93.3	94.8	94.8	90.3	90.3	89.6	89.6
SB_IBDV_55 A2aB1a									100	93.1	94.7	93.1	93.1	92.4	92.4	92.4	91.6	92.4	91.6	88.9	93.1	92.4	92.4	92.4	92.4	91.6	91.6	91.6	90.8	93.1	91	94.7	95.9	94.7	94.7	94.7	94.7	94.7	96.2	95.4	94.7	93.1	93.1	94.7	94.7	90.1	90.1	89.3	89.3
SB_IBDV_54 A2aB1a										94.1	95.4	94.1	93.4	92.8	92.8	92.8	92.1	93.1	92.1	88.9	94.1	93.4	93.4	93.4	93.4	92.8	92.8	92.8	92.1	93.4	92.2	95.4	95.9	95.4	95.4	95.4	95.4	95.4	96.7	96.1	95.4	94.1	94.1	95.4	95.4	91.4	91.4	90.8	90.8
SB_IBDV_67 A2aB1a											98.7	96.1	95.5	96.1	96.1	96.1	95.5	96.6	95.5	92.6	96.1	96.7	96.7	96.1	96.1	95.4	95.4	95.5	94.8	95.5	94.9	95.5	93.5	93.4	93.4	93.5	93.5	93.5	93.5	92.9	92.8	93.5	93.4	94.2	94.1	91.6	91.4	89.5	89.5
SB_IBDV_56 A2aB1a												97.4	96.7	97.4	97.4	97.4	96.7	97.9	96.7	94.4	96.7	97.4	97.4	96.7	96.7	96.1	95.4	95.4	94.7	96.1	95.5	96.7	95.1	94.7	94.7	94.7	94.7	94.7	94.7	94.1	94.1	94.7	94.7	95.4	95.4	91.4	91.4	90.8	90.8
MT179720_A2dB1													99.4	98.7	98.7	98.7	98.1	98.6	98.1	96.3	96.1	96.7	96.7	96.1	96.1	95.4	94.8	94.8	95.6	96.2	94.9	96.9	95.1	94.1	94.1	94.2	93.6	94.1	94.3	93.7	93.5	94.1	94.1	94.8	94.8	91.2	90.7	91.5	91.5
SB_IBDV_70 A2dB1b														99.4	99.3	99.3	98.7	98.6	98.7	96.3	95.4	96.1	96.1	95.4	95.4	94.8	94.1	94.2	94.8	96.1	94.2	96.1	95.1	93.4	93.4	93.5	93.5	93.5	93.5	92.9	92.8	93.5	93.4	94.2	94.1	90.3	90.1	90.8	90.8
SB_IBDV_47 A2dB1b															100	100	99.4	99.3	99.4	96.3	95.4	96.1	96.1	95.4	95.4	94.8	94.1	94.2	94.8	95.5	94.2	95.5	94.3	93.4	93.4	93.5	93.5	93.5	93.5	92.9	92.2	93.5	93.4	94.2	94.1	89.6	89.4	90.2	90.2
SB_IBDV_46 A2dB1b																100	99.3	99.3	99.4	96.3	95.4	96.1	96.1	95.4	95.4	94.7	94.1	94.1	94.7	95.4	94.2	95.4	94.3	93.4	93.4	93.4	93.4	93.4	93.4	92.8	92.1	93.4	93.4	94.1	94.1	89.5	89.4	90.1	90.1
SB_IBDV_71 A2dB1b																	99.3	99.3	99.4	96.3	95.4	96.1	96.1	95.4	95.4	94.7	94.1	94.1	94.7	95.4	94.2	95.4	94.3	93.4	93.4	93.4	93.4	93.4	93.4	92.8	92.1	93.4	93.4	94.1	94.1	89.5	89.4	90.1	90.1
SB_IBDV_60 A2dB1b																		98.6	98.7	96.3	94.8	95.4	95.4	94.8	94.8	94.1	93.5	93.5	94.2	94.8	93.6	94.8	93.5	92.8	92.8	92.9	92.9	92.8	92.9	92.2	91.5	92.8	92.8	93.5	93.5	89	88.7	89.5	89.5
SB_IBDV_66 A2dB1b																			98.7	96.3	95.2	95.9	95.9	95.2	95.2	94.5	93.8	93.8	94.5	95.2	93.9	95.2	93.5	93.1	93.1	93.1	93.1	93.1	93.1	92.4	93.1	93.1	93.1	93.8	93.8	89.7	89.7	91	91
SB_IBDV_65 A2dB1b																				94.5	94.8	95.5	95.5	94.8	94.8	94.1	93.5	93.5	94.2	94.8	93.6	94.8	93.5	92.8	92.8	92.9	92.9	92.8	92.9	92.2	91.5	92.8	92.8	93.5	93.5	89	88.8	89.6	89.6
SB_IBDV_48 A2dB1b																					90.7	92.6	92.6	90.7	90.7	88.9	88.9	88.9	90.7	90.7	89	90.7	94.4	90.7	90.7	90.7	90.7	90.7	90.7	90.7	92.6	92.6	92.6	90.7	90.7	83.3	83.3	83.3	83.3
SB_IBDV_49 A2eB1a																						99.3	99.3	98.7	98.7	98	98.7	98.7	98	97.4	96.2	95.4	93.5	94.7	94.7	94.8	94.8	94.8	94.8	94.1	92.2	93.5	93.4	95.4	95.4	90.2	90.1	88.9	88.9
SB_IBDV_40 A2eB1a																							100	99.3	99.3	98.7	98	98	97.4	98	96.9	96.1	94.3	94.1	94.1	94.1	94.1	94.1	94.1	93.5	92.8	94.1	94.1	94.8	94.8	90.8	90.7	89.5	89.5
SB_IBDV_39 A2eB1a																								99.3	99.3	98.7	98	98	97.4	98	96.9	96.1	94.3	94.1	94.1	94.1	94.1	94.1	94.1	93.5	92.8	94.1	94.1	94.8	94.8	90.8	90.7	89.5	89.5
SB_IBDV_38 A2eB1a																									100	99.3	97.4	97.4	96.7	98.7	97.5	96.7	93.5	94.7	94.7	94.8	94.8	94.8	94.8	94.1	93.5	94.8	94.7	95.4	95.4	90.8	90.7	89.5	89.5
SB_IBDV_37 A2eB1a																										99.3	97.4	97.4	96.7	98.7	97.5	96.7	93.5	94.7	94.7	94.8	94.8	94.8	94.8	94.1	93.5	94.8	94.7	95.4	95.4	90.8	90.7	89.5	89.5
SB_IBDV_41 A2eB1a																											96.7	96.7	96.1	98	96.9	96.1	92.7	94.1	94.1	94.1	94.1	94.1	94.1	93.5	92.8	94.1	94.1	94.8	94.8	90.2	90.1	89.5	89.5
SB_IBDV_69 A2eB1a																												100	99.3	96.1	94.9	94.1	91.9	93.4	93.4	93.5	93.5	93.5	93.5	92.8	90.8	92.2	92.1	94.1	94.1	89.5	89.4	88.2	88.2
SB_IBDV_63 A2eB1a																													99.4	96.1	94.9	94.2	91.9	93.4	93.4	93.5	93.5	93.5	93.5	92.9	90.8	92.2	92.1	94.2	94.1	89.6	89.4	88.2	88.2
SB_IBDV_42 A2eB1a																														95.6	94.2	93.7	91.1	92.8	92.8	92.9	92.4	92.8	93	92.4	90.2	91.5	91.4	93.5	93.5	89.2	88.7	87.6	87.6
SB_IBDV_68 A2eB1a																															96.9	96.8	94.3	94.1	94.1	94.2	93.6	94.1	94.3	93.7	93.5	94.1	94.1	94.8	94.8	91.1	90.7	89.5	89.5
SB_IBDV_43 A2eB1a																																95.5	92	93.5	93.5	93.6	93.6	93.6	93.6	92.9	92.3	93.6	93.5	94.2	94.2	91	90.8	89.7	89.7
AF133904_A2B1																																	95.9	94.7	94.7	94.8	94.3	94.8	96.2	95.6	95.4	96.1	96.1	96.8	96.7	92.5	92.1	91.5	91.5
AF281238_A2dB1																																		95.9	95.9	95.9	95.9	95.9	97.6	96.7	96.7	96.7	96.7	94.3	94.3	91.1	91.1	90.2	90.2
SB_IBDV_45 A2bB1a																																			100	100	100	100	98.7	99.3	95.4	95.4	95.4	95.4	95.4	90.1	90.1	89.5	89.5
SB_IBDV_59 A2bB1a																																				100	100	100	98.7	99.3	95.4	95.4	95.4	95.4	95.4	90.1	90.1	89.5	89.5
SB_IBDV_62 A2bB1a																																					100	100	98.7	99.4	95.4	95.4	95.4	95.5	95.4	90.3	90.1	89.5	89.5
SB_IBDV_61 A2bB1a																																						100	98.1	98.7	95.4	95.4	95.4	95.5	95.4	89.8	90.1	89.5	89.5
SB_IBDV_44 A2bB1a																																							98.7	99.3	95.4	95.4	95.4	95.4	95.4	90.2	90.1	89.5	89.5
SB_IBDV_13 A2bB1a																																								99.4	96.7	96.7	96.7	96.8	96.7	91.8	91.4	90.8	90.8
SB_IBDV_12 A2bB1a																																									96.1	96.1	96.1	96.1	96.1	91.1	90.7	90.2	90.2
SB_IBDV_53 A2bB1a																																										95.4	95.4	94.1	94.1	91.5	91.4	91.5	91.5
SB_IBDV_32 A2bB1a																																											100	96.1	96.1	91.5	91.4	90.8	90.8
SB_IBDV_31 A2bB1a																																												96.1	96.1	91.4	91.4	90.8	90.8
SB_IBDV_50 A2bB1a																																													100	90.9	90.7	90.2	90.2
SB_IBDV_64 A2bB1a																																														90.8	90.7	90.2	90.2
MN218126_A1B3																																															100	94.8	94.8
SB_IBDV_36 A1B1a																																																94.7	94.7
SB_IBDV_08 A3B2																																																	100
SB_IBDV_10 A3B2
SB_IBDV_07 A3B2
SB_IBDV_06 A3B2
SB_IBDV_05 A3B2
SB_IBDV_02 A3B2
SB_IBDV_11 A3B2
SB_IBDV_01 A3B2
SB_IBDV_34 A3B2
SB_IBDV_14 A3B2
SB_IBDV_09 A3B2
DQ656512_MBvaccine_A3B2
SB_IBDV_19 A3B6
SB_IBDV_03 A3B2
SB_IBDV_26 A3B2
SB_IBDV_25 A3B6
SB_IBDV_04 A3B2
AJ878884_A7B3
DQ916210_A5
MN313611_A4B1
SB_IBDV_21 A4B1a
SB_IBDV_28 A4B1a
SB_IBDV_22 A4B1a
SB_IBDV_23 A4B1a
SB_IBDV_16 A4B1a
SB_IBDV_17 A4B1a
SB_IBDV_29 A4B1a
SB_IBDV_15 A4B1a
SB_IBDV_33 A4B1a
SB_IBDV_18 A4B1a
SB_IBDV_35 A4B1a
JN852987_A6
AF381011_A8B3
KU867909_A0B1
[truncated: 32 more columns]

## Sheet: Table S6
Table S6 - Amino acid residues in the VP1 protein of IBDV genogroups identified in sequences generated in this study and representative sequences from different genogroups. Key amino acid substitutions among genogroups are shown in yellow/orange. Dots indicate identity with the reference sequence. Amino acid positions are indicated at the top.
Sequence/Position VP1	79	80	81	82	83	84	85	86	87	88	89	90	91	92	93	94	95	96	97	98	99	100	101	102	103	104	105	106	107	108	109	110	111	112	113	114	115	116	117	118	119	120	121	122	123	124	125	126	127
AY918947 Lukert A1B1	L	P	D	L	A	W	M	R	Q	I	E	G	A	V	L	K	P	T	L	S	L	P	I	G	D	Q	E	Y	F	P	K	Y	Y	P	T	H	R	P	S	K	E	K	P	N	A	Y	P	P	D
AY918949 Edgar A1B1	.	.	.	.	.	.	.	.	.	.	.	.	.	.	.	.	.	.	.	.	.	.	.	.	.	.	.	.	.	.	.	.	.	.	.	.	.	.	.	.	.	.	.	.	.	.	.	.	.
AJ878643 F5270 A1B1	.	.	.	.	.	.	.	.	.	.	.	.	.	A	.	.	.	.	.	.	.	.	.	.	.	.	.	.	.	.	.	.	.	.	.	.	.	.	.	.	.	.	.	.	.	.	.	.	.
JQ619639 STC A1B1	.	.	.	.	.	.	.	.	.	.	.	.	.	.	.	.	.	.	.	.	.	.	.	.	.	.	.	.	.	.	.	.	.	.	.	.	.	.	.	.	.	.	.	.	.	.	.	.	.
EF688065 Soroa A1B1	.	.	.	.	.	.	.	.	.	.	.	.	.	.	.	.	.	.	.	.	.	.	.	.	.	.	.	.	.	.	.	.	.	.	.	.	.	.	.	.	.	.	.	.	.	.	.	.	.
AJ878654 D78 A1B1	.	.	.	.	.	.	.	.	.	.	.	.	.	.	.	.	.	.	.	.	.	.	.	.	.	.	.	.	.	.	.	.	.	.	.	.	.	.	.	.	.	.	.	.	.	.	.	.	.
MT010365 PBG98 A1B1	.	.	.	.	.	.	.	.	.	.	.	.	.	.	.	.	.	.	.	.	.	.	.	.	.	.	.	.	.	.	.	.	.	.	.	.	.	.	.	.	.	.	.	.	.	.	.	.	.
AJ878657 228E A1B1	.	.	.	.	.	.	.	.	.	V	.	.	.	.	.	.	.	.	.	.	.	.	.	.	.	.	.	.	.	.	.	.	.	.	.	.	.	.	.	.	.	.	.	.	.	.	.	.	.
AJ878659 Bursine A1B1	.	.	.	.	.	.	.	.	.	.	.	.	.	.	.	.	.	.	.	.	.	.	.	.	.	.	.	.	.	.	.	.	.	.	.	.	.	.	.	.	.	.	T	.	.	.	.	.	.
AJ878655 Bursine2 A1B1	.	.	.	.	.	.	.	.	.	.	.	.	.	.	.	.	.	.	.	.	.	.	.	.	.	.	.	.	.	.	.	.	.	.	.	.	.	.	.	.	.	.	T	.	.	.	.	.	.
SB_IBDV_36 A1B1a	-	-	-	-	-	-	-	.	.	.	.	.	.	.	.	.	.	.	.	.	.	.	.	.	.	.	.	.	.	.	.	.	.	.	.	.	.	.	.	.	.	.	.	.	.	.	.	.	.
KU867913 T3599 A0B1	.	.	.	.	.	.	.	.	.	.	.	.	.	.	.	.	.	.	.	.	.	.	.	.	.	.	.	.	.	.	.	.	.	.	.	.	.	.	.	.	.	.	.	.	.	.	.	.	.
KU867912 D2712 A0B1	.	.	.	.	.	.	.	.	.	.	.	.	.	.	.	.	.	.	.	.	.	.	.	.	.	.	.	.	.	.	.	.	.	.	.	.	.	.	.	.	.	.	.	.	.	.	.	.	.
AF133905 variant E A2B1	.	.	.	.	.	.	.	.	.	.	.	R	.	.	.	.	.	.	.	.	.	.	.	.	.	H	.	.	.	.	.	.	.	.	.	.	.	.	.	.	.	.	.	.	.	.	.	.	.
MN393077 SHG19 A2B1	.	.	.	.	.	.	.	.	.	.	.	.	.	.	.	.	.	.	.	.	.	.	.	.	.	.	.	.	.	.	.	.	.	.	.	.	.	.	.	.	.	.	.	.	.	.	.	.	.
MT179722 SHG352 A2B1	.	.	.	.	.	.	.	.	.	.	.	.	.	.	.	.	.	.	.	.	.	.	.	.	.	.	.	.	.	.	.	.	.	.	.	.	.	.	.	.	.	.	.	.	.	.	.	.	.
AJ878675 variant A A2B1	.	.	.	.	.	.	.	.	.	.	.	.	.	.	.	.	.	.	.	.	.	.	.	.	.	.	.	.	.	.	.	.	.	.	.	.	.	.	.	.	.	.	.	.	.	.	.	.	.
JQ619640 T1 A2B1	.	.	.	.	.	.	.	.	.	.	.	.	.	.	.	.	.	.	.	.	.	.	.	.	.	.	.	.	.	.	.	.	.	.	.	.	.	.	.	.	.	.	.	.	.	.	.	.	.
SB_IBDV_13 A2bB1a	-	-	-	-	-	.	.	.	.	.	.	.	.	.	.	.	.	.	.	.	.	.	.	.	.	.	.	.	.	.	.	.	.	.	.	.	.	.	.	.	.	.	.	.	.	.	.	.	?
SB_IBDV_12 A2bB1a	-	-	-	-	.	.	.	.	.	.	.	.	.	.	.	.	.	.	.	.	.	.	.	.	.	.	.	.	.	.	.	.	.	.	.	.	.	.	.	.	.	.	.	.	.	.	.	.	?
SB_IBDV_32 A2bB1a	-	-	-	-	-	.	.	.	.	.	.	.	.	.	.	.	.	.	.	.	.	.	.	.	.	.	.	.	.	.	.	.	.	.	.	.	.	.	.	.	.	.	.	.	.	.	.	.	.
SB_IBDV_41 A2eB1a	-	-	-	-	-	-	.	.	.	.	.	.	.	.	.	.	.	.	.	.	.	.	.	.	.	.	.	.	.	.	.	.	.	.	.	.	.	.	.	.	.	.	.	.	.	.	.	.	.
SB_IBDV_37 A2eB1a	-	-	-	-	-	-	.	.	.	.	.	.	.	.	.	.	.	.	.	.	.	.	.	.	.	.	.	.	.	.	.	.	.	.	.	.	.	.	.	.	.	.	.	.	.	.	.	.	.
SB_IBDV_43 A2eB1a	-	-	-	-	-	-	-	.	.	.	.	.	.	.	.	.	.	.	.	.	.	.	.	.	.	.	.	.	.	.	.	.	.	.	.	.	.	.	.	.	.	.	.	.	.	.	.	.	.
SB_IBDV_40 A2eB1a	-	-	-	-	-	-	-	.	.	.	.	.	.	.	.	.	.	.	.	.	.	.	.	.	.	.	.	.	.	.	.	.	.	.	.	.	.	.	.	.	.	.	.	.	.	.	.	.	.
SB_IBDV_38 A2eB1a	-	-	-	-	-	-	-	.	.	.	.	.	.	.	.	.	.	.	.	.	.	.	.	.	.	.	.	.	.	.	.	.	.	.	.	.	.	.	.	.	.	.	.	.	.	.	.	.	.
SB_IBDV_39 A2eB1a	-	-	-	-	-	-	-	-	-	-	.	.	.	.	.	.	.	.	.	.	.	.	.	.	.	.	.	.	.	.	.	.	.	.	.	.	.	.	.	.	.	.	.	.	.	.	.	.	.
SB_IBDV_27 A2aB1a	-	-	-	-	-	.	.	.	.	.	.	.	.	.	.	.	.	.	.	.	.	.	.	.	.	.	.	.	.	.	.	.	.	.	.	.	.	.	.	.	D	.	.	.	T	.	.	.	.
SB_IBDV_31 A2bB1a	-	-	-	-	-	.	.	.	.	.	.	.	.	.	.	.	.	.	.	.	.	.	.	.	.	.	.	.	.	.	.	.	.	.	.	.	.	.	.	.	.	.	.	.	.	.	.	.	.
SB_IBDV_63 A2eB1a	-	-	-	-	-	-	-	.	.	.	.	.	.	.	.	.	.	.	.	.	.	.	.	.	.	.	.	.	.	.	.	.	.	.	.	.	.	.	.	.	.	.	.	.	.	.	.	.	.
SB_IBDV_68 A2eB1a	-	-	-	-	-	-	.	.	.	.	.	.	.	.	.	.	.	.	.	.	.	.	.	.	.	.	.	.	.	.	.	.	.	.	.	.	.	.	.	.	.	.	.	.	.	.	.	.	.
SB_IBDV_69 A2eB1a	-	-	-	-	-	-	-	.	.	.	.	.	.	.	.	.	.	.	.	.	.	.	.	.	.	.	.	.	.	.	.	.	.	.	.	.	.	.	.	.	.	.	.	.	.	.	.	.	.
SB_IBDV_42 A2eB1a	-	-	-	-	-	-	.	.	.	.	.	.	.	.	.	.	.	.	.	.	.	.	.	.	.	.	.	.	.	.	.	.	.	.	.	.	.	.	.	.	.	.	.	.	.	.	.	.	.
SB_IBDV_49 A2eB1a	-	-	-	-	-	.	.	.	.	.	.	.	.	.	.	.	.	.	.	.	.	.	.	.	.	.	.	.	.	.	.	.	.	.	.	.	.	.	.	.	.	.	.	.	.	.	.	.	.
SB_IBDV_56 A2aB1a	-	-	-	-	-	-	.	.	.	.	.	.	.	.	.	.	.	.	.	.	.	.	.	.	.	.	.	.	.	.	.	.	.	.	.	.	.	.	.	.	.	.	.	.	.	.	.	.	.
SB_IBDV_67 A2aB1a	-	-	-	-	-	-	.	.	.	.	.	.	.	.	.	.	.	.	.	.	.	.	.	.	.	.	.	.	.	.	.	.	.	.	.	.	.	.	.	.	.	.	.	.	.	.	.	.	.
SB_IBDV_55 A2aB1a	-	-	-	-	-	-	-	-	-	.	.	.	.	.	.	.	.	.	.	.	.	.	.	.	.	.	.	.	.	.	.	.	.	.	.	.	.	.	.	.	.	.	.	.	.	.	.	.	.
SB_IBDV_54 A2aB1a	-	-	-	-	-	-	-	-	.	.	.	.	.	.	.	.	.	.	.	.	.	.	.	.	.	.	.	.	.	.	.	.	.	.	.	.	.	.	.	.	.	.	.	.	.	.	.	.	.
SB_IBDV_57 A2aB1a	-	-	-	-	-	-	-	-	-	-	-	-	-	-	-	-	-	-	.	.	.	.	.	.	.	.	.	.	.	.	.	.	.	.	.	.	.	.	.	.	D	.	.	.	T	.	.	.	.
SB_IBDV_58 A2aB1a	-	-	-	-	-	-	-	-	-	-	-	-	-	-	-	-	-	-	-	.	.	.	.	.	.	.	.	.	.	.	.	.	.	.	.	.	.	.	.	.	D	.	.	.	T	.	.	.	.
SB_IBDV_30 A2aB1a	-	-	-	-	-	-	-	-	-	-	-	-	-	-	-	-	-	-	.	.	.	.	.	.	.	.	.	.	.	.	.	.	.	.	.	.	.	.	.	.	D	.	.	.	T	.	.	.	.
SB_IBDV_51 A2aB1a	-	-	-	-	-	-			.	.	.	.	.	.	.	.	.	.	.	.	.	.	.	.	.	.	.	.	.	.	.	.	.	.	.	.	.	.	.	.	.	.	.	.	.	.	.	.	.
SB_IBDV_52 A2aB1a	-	-	-	-	-	-	.	.	.	.	.	.	.	.	.	.	.	.	.	.	.	.	.	.	.	.	.	.	.	.	.	.	.	.	.	.	.	.	.	.	D	.	.	.	T	.	.	.	.
SB_IBDV_53 A2bB1a	.	.	.	.	.	.	.	.	.	.	.	.	.	.	.	.	.	.	.	.	.	.	.	.	.	.	.	.	.	.	.	.	.	.	.	.	.	.	.	.	.	.	.	.	.	.	.	.	.
SB_IBDV_59 A2dB1a	-	-	-	-	-	-	-	.	.	.	.	.	.	.	.	.	.	.	.	.	.	.	.	.	.	.	.	.	.	.	.	.	.	.	.	.	.	.	.	.	.	.	.	.	.	.	.	.	.
SB_IBDV_50 A2dB1a	-	-	-	-	-	-	-	-	-	-	-	-	-	-	-	-	-	-	-	-	-	-	-	-	-	-	-	S	.	.	.	.	.	.	.	.	.	.	.	.	.	.	.	.	.	.	.	.	.
SB_IBDV_62 A2bB1a	-	-	-	-	-	-	.	.	.	.	.	.	.	.	.	.	.	.	.	.	.	.	.	.	.	.	.	.	.	.	.	.	.	.	.	.	.	.	.	.	.	.	.	.	.	.	.	.	.
SB_IBDV_61 A2bB1a	-	-	-	-	-	-	-	-	-	-	-	-	-	-	-	-	-	-	-	-	-	-	-	.	.	.	.	.	.	.	.	.	.	.	.	.	.	.	.	.	.	.	.	.	.	.	.	.	.
SB_IBDV_45 A2bB1a	-	-	-	-	-	-	.	.	.	.	.	.	.	.	.	.	.	.	.	.	.	.	.	.	.	.	.	.	.	.	.	.	.	.	.	.	.	.	.	.	.	.	.	.	.	.	.	.	.
SB_IBDV_64 A2bB1a	-	-	-	-	-	-	.	.	.	.	.	.	.	.	.	.	.	.	.	.	.	.	.	.	.	.	.	.	.	.	.	.	.	.	.	.	.	.	.	.	.	.	.	.	.	.	.	.	.
SB_IBDV_44 A2bB1a	-	-	-	-	-	.	.	.	.	.	.	.	.	.	.	.	.	.	.	.	.	.	.	.	.	.	.	.	.	.	.	.	.	.	.	.	.	.	.	.	.	.	.	.	.	.	.	.	.
SB_IBDV_65 A2dB1b	-	-	-	-	-	-	-	-	-	-	-	-	-	-	-	-	-	-	.	.	.	.	.	.	.	.	.	.	.	.	.	.	.	.	.	.	.	.	.	.	.	.	.	.	.	.	.	.	.
SB_IBDV_66 A2dB1b	-	-	-	-	-	-	-	-	-	-	-	-	-	-	-	-	-	-	-	.	.	.	.	.	.	.	.	.	.	.	.	.	.	.	.	.	.	.	.	.	.	.	.	.	.	.	.	.	.
SB_IBDV_60 A2dB1b	-	-	-	-	-	-	-	-	-	-	-	-	-	-	-	-	-	-	.	.	.	.	.	.	.	.	.	.	.	.	.	.	.	.	.	.	.	.	.	.	.	.	.	.	.	.	.	.	.
SB_IBDV_70 A2dB1b	-	-	-	-	-	-	-	-	-	-	-	-	-	-	-	-	-	-	.	.	.	.	.	.	.	.	.	.	.	.	.	.	.	.	.	.	.	.	.	.	.	.	.	.	.	.	.	.	.
SB_IBDV_46 A2dB1b	-	-	-	-	-	-	-	-	-	.	.	.	.	.	.	.	.	.	.	.	.	.	.	.	.	.	.	.	.	.	.	.	.	.	.	.	.	.	.	.	.	.	.	.	.	.	.	.	.
SB_IBDV_47 A2dB1b	-	-	-	-	-	-	-	-	-	-	-	-	-	-	-	-	-	-	.	.	.	.	.	.	.	.	.	.	.	.	.	.	.	.	.	.	.	.	.	.	.	.	.	.	.	.	.	.	.
SB_IBDV_71 A2dB1b	-	-	-	-	-	-	.	.	.	.	.	.	.	.	.	.	.	.	.	.	.	.	.	.	.	.	.	.	.	.	.	.	.	.	.	.	.	.	.	.	.	.	.	.	.	.	.	.	.
SB_IBDV_48 A2dB1b	.	.	.	.	.	.	.	.	.	.	.	.	.	.	.	.	.	.	.	.	.	.	.	.	.	.	.	.	.	.	.	.	.	.	.	.	.	.	.	.	.	.	.	.	.	.	.	.	.
KP676468 IBD13HeB01 A3B1	.	.	.	.	.	.	.	.	.	.	.	.	.	.	.	.	.	.	.	.	.	.	.	.	.	.	.	.	.	.	.	.	.	.	.	.	.	.	.	.	.	.	.	.	.	.	.	.	.
KY555599 150144 A3B1	.	.	.	.	.	.	.	.	.	.	.	.	.	.	.	.	.	.	.	.	.	.	.	.	.	.	.	.	.	.	.	.	.	.	.	.	.	.	.	.	.	.	.	.	.	.	.	.	.
KY555593 150139 A3B1	.	.	.	.	.	.	.	.	.	.	.	.	.	.	.	.	.	.	.	.	.	.	.	.	.	.	.	.	.	.	.	.	.	.	.	.	.	.	.	.	.	.	.	.	.	.	.	.	.
HQ602717 Br 03 DR A3B1	.	.	.	.	.	.	.	.	.	.	.	.	.	.	.	.	.	.	.	.	.	.	.	.	.	.	.	.	.	.	.	.	.	.	.	.	.	.	.	.	.	.	.	.	.	.	.	.	.
KT336458 dIBDV UY 2014 2202 A4B1	.	.	.	.	.	.	.	.	.	.	.	.	.	.	.	.	.	.	.	.	.	.	.	.	.	.	.	.	.	.	.	.	.	.	.	.	.	.	.	.	.	.	.	.	.	.	.	.	.
MN313617 M04 09 A4B1	.	.	.	.	.	.	.	.	.	.	.	.	.	.	.	.	.	.	.	.	.	.	.	.	.	.	.	.	.	.	.	.	.	.	.	.	.	.	.	.	.	.	.	.	.	.	.	.	.
MN313616 1 chicken ARG P33 15 A4B1	.	.	.	.	.	.	.	.	.	.	.	.	.	.	.	.	.	.	.	.	.	.	.	.	.	.	.	.	.	.	.	.	.	.	.	.	.	.	.	.	.	.	.	.	.	.	.	.	.
MN313621 1 chicken URY 1302 16 A4B1	.	.	.	.	.	.	.	.	.	.	.	.	.	A	.	.	.	.	.	.	.	.	.	.	.	.	.	.	.	.	.	.	.	.	.	.	.	.	.	.	.	.	.	.	.	.	.	.	.
MN313619 221201 A4B1	.	.	.	.	.	.	.	.	.	.	.	.	.	.	.	.	.	.	.	.	.	.	.	.	.	.	.	.	.	.	.	.	.	.	.	.	.	.	.	.	.	.	.	.	.	.	.	.	.
AJ878652 80GA A4B1	.	.	.	.	.	.	.	.	.	.	.	.	.	.	.	.	.	.	.	.	.	.	.	.	.	.	.	.	.	.	.	.	.	.	.	.	.	.	.	.	.	.	.	.	.	.	.	.	.
SB_IBDV_29 A4B1a	-	-	-	-	-	.	.	.	.	.	.	.	.	.	.	.	.	.	.	.	.	.	.	.	.	.	.	.	.	.	.	.	.	.	.	.	.	.	.	.	.	.	.	.	.	.	.	.	.
SB_IBDV_28 A4B1a	-	-	-	.	.	.	.	.	.	.	.	.	.	.	.	.	.	.	.	.	.	.	.	.	.	.	.	.	.	.	.	.	.	.	.	.	.	.	.	.	.	.	.	.	.	.	.	.	.
SB_IBDV_15 A4B1a	-	-	-	-	-	R	.	.	.	.	.	.	.	.	.	.	.	.	.	.	.	.	.	.	.	.	.	.	.	.	.	.	.	.	.	.	.	.	.	.	.	.	.	.	.	.	.	.	.
SB_IBDV_23 A4B1a	-	-	-	-	-	-	.	.	.	.	.	.	.	.	.	.	.	.	.	.	.	.	.	.	.	.	.	.	.	.	.	.	.	.	.	.	.	.	.	.	.	.	.	.	.	.	.	.	.
SB_IBDV_16 A4B1a	-	-	-	-	-	R	.	.	.	.	.	.	.	.	.	.	.	.	.	.	.	.	.	.	.	.	.	.	.	.	.	.	.	.	.	.	.	.	.	.	.	.	.	.	.	.	.	.	.
SB_IBDV_18 A4B1a	-	-	-	-	-	-	-	-	.	.	.	.	.	.	.	.	.	.	.	.	.	.	.	.	.	.	.	.	.	.	.	.	.	.	.	.	.	.	.	.	.	.	.	.	.	.	.	.	.
SB_IBDV_17 A4B1a	-	-	-	-	-	.	.	.	.	.	.	.	.	.	.	.	.	.	.	.	.	.	.	.	.	.	.	.	.	.	.	.	.	.	.	.	.	.	.	.	.	.	.	.	.	.	.	.	.
SB_IBDV_33 A4B1a	-	-	-	-	-	-	-	.	?	.	.	.	.	.	.	.	.	.	.	.	.	.	.	.	.	.	.	.	.	.	.	.	.	.	.	.	.	.	.	.	.	.	.	.	.	.	.	.	.
SB_IBDV_21 A4B1a	-	-	-	-	-	-	.	.	.	.	.	.	.	.	.	.	.	.	.	.	.	.	.	.	.	.	.	.	.	.	.	.	.	.	.	.	.	.	.	.	.	.	.	.	.	.	.	.	.
SB_IBDV_35 A4B1a	-	-	-	-	-	.	.	.	.	.	.	.	.	.	.	.	.	.	.	.	.	.	.	.	.	.	.	.	.	.	.	.	.	.	.	.	.	.	.	.	.	.	.	.	.	.	.	.	.
SB_IBDV_22 A4B1a	-	-	-	-	-	-	.	.	.	.	.	.	.	.	.	.	.	.	.	.	.	.	.	.	.	.	.	.	.	.	.	.	.	.	.	.	.	.	.	.	.	.	.	.	.	.	.	.	.
KX520665 IBDV Italy 1829 2011 A6B1	.	.	.	.	.	.	.	.	.	.	.	.	.	.	.	.	.	.	.	.	.	.	.	.	.	.	.	.	.	.	.	.	.	.	.	.	.	.	.	.	.	.	.	.	.	.	.	.	.
DQ927043 KS A3B2	.	.	.	.	.	.	.	.	.	.	.	.	.	.	.	.	.	.	.	.	.	.	.	.	.	.	.	.	.	.	.	.	.	.	.	.	.	.	.	.	.	.	.	.	.	.	.	.	.
AJ878668 HK46 A3B2	.	.	.	.	.	.	.	.	.	.	.	.	.	.	.	.	.	.	.	.	.	.	.	.	.	.	.	.	.	.	.	.	.	.	.	.	.	.	.	.	.	.	.	.	.	.	.	.	.
NC 004179 UK661 A3B2	.	.	.	.	.	.	.	.	.	.	.	.	P	.	.	.	.	.	.	.	.	.	.	.	.	.	.	.	.	.	.	.	.	.	.	.	.	.	.	.	.	.	.	.	.	.	.	.	.
AF322445 TASIK A3B2	.	.	.	.	.	.	.	.	.	.	.	.	.	.	.	.	.	.	.	.	.	.	.	.	.	.	.	.	.	.	.	.	.	.	.	.	.	.	.	.	.	.	.	.	.	.	.	.	.
DQ927041 MB A3B2	.	.	.	.	.	.	.	.	.	.	.	.	.	.	.	.	.	N	.	.	.	.	.	.	.	.	.	.	.	.	.	.	.	.	.	.	.	.	.	.	.	.	.	.	.	.	.	.	.
SB_IBDV_26 A3B2	-	-	-	-	-	-	.	.	.	.	.	.	.	.	.	.	.	.	.	.	.	.	.	.	.	.	.	.	.	.	.	.	.	.	.	.	.	.	.	.	.	.	.	.	.	.	.	.	.
SB_IBDV_03 A3B2	-	-	-	-	-	.	.	.	.	.	.	.	.	A	.	.	.	.	.	.	.	.	.	.	.	.	.	.	.	.	.	.	.	S	.	.	.	.	.	.	.	.	.	.	.	.	.	.	.
SB_IBDV_10 A3B2	-	-	-	-	-	.	.	.	.	.	.	.	.	.	.	.	.	N	.	.	.	.	.	.	.	.	.	.	.	.	.	.	.	.	.	.	.	.	.	.	.	.	.	.	.	.	.	.	.
SB_IBDV_02 A3B2	-	-	-	-	-	-	.	.	.	.	.	.	.	.	.	.	.	N	.	.	.	.	.	.	.	.	.	.	.	.	.	.	.	.	.	.	.	.	.	.	.	.	.	.	.	.	.	.	.
SB_IBDV_05 A3B2	-	-	-	-	-	.	.	.	.	.	.	.	.	.	.	.	.	N	.	.	.	.	.	.	.	.	.	.	.	.	.	.	.	.	.	.	.	.	.	.	.	.	.	.	.	.	.	.	.
SB_IBDV_08 A3B2	-	-	-	-	-	.	V	.	.	.	.	.	.	.	.	.	.	N	.	.	.	.	.	.	.	.	.	.	.	.	.	.	.	.	.	.	.	.	.	.	.	.	.	.	.	.	.	.	.
SB_IBDV_06 A3B2	-	-	-	-	-	.	.	.	.	.	.	.	.	.	.	.	.	N	.	.	.	.	.	.	.	.	.	.	.	.	.	.	.	.	.	.	.	.	.	.	.	.	.	.	.	.	.	.	.
SB_IBDV_04 A3B2	-	-	-	-	-	-	.	.	.	.	.	.	.	.	.	.	.	N	.	.	.	.	.	.	.	.	.	.	.	.	.	.	.	.	.	.	.	.	.	.	.	.	.	.	.	.	.	.	.
SB_IBDV_11 A3B2	-	-	-	-	-	-	-	.	.	.	.	.	.	.	.	.	.	N	.	.	.	.	.	.	.	.	.	.	.	.	.	.	.	.	.	?	.	.	.	.	.	.	.	.	.	.	.	.	.
SB_IBDV_07 A3B2	-	-	-	-	-	-	-	.	.	.	.	.	.	.	.	.	.	N	.	.	.	.	.	.	.	.	.	.	.	.	.	.	.	.	.	.	.	.	.	.	.	.	.	.	.	.	.	.	.
SB_IBDV_01 A3B2	-	-	-	-	-	-	.	.	.	.	.	.	.	.	.	.	.	N	.	.	.	.	.	.	.	.	.	.	.	.	.	.	.	.	.	.	.	.	.	.	.	.	.	.	.	.	.	.	.
SB_IBDV_34 A3B2	-	-	-	-	.	.	.	.	.	.	.	.	.	.	.	.	.	N	.	.	.	.	.	.	.	.	.	.	.	.	.	.	.	.	.	.	.	.	.	.	.	.	.	.	.	.	.	.	.
SB_IBDV_09 A3B2	-	-	-	-	-	-	-	.	.	.	.	.	.	.	.	.	.	N	.	.	.	.	.	.	.	.	.	.	.	.	.	.	.	.	.	.	.	.	.	.	.	.	.	.	.	.	.	.	.
SB_IBDV_14 A3B2	-	-	-	-	-	-	-	-	-	-	-	-	.	.	.	.	.	N	.	.	.	.	.	.	.	.	.	.	.	.	.	.	.	.	.	.	.	.	.	.	.	.	.	.	.	.	.	.	.
MN218127 W2512 A1B3	.	.	.	.	.	.	.	.	.	.	.	.	.	.	.	.	.	.	.	.	.	.	.	.	.	.	.	.	.	.	.	.	.	.	.	.	.	.	.	.	.	.	.	.	.	.	.	.	.
GQ449691 HLJ 6 A3B3	.	.	.	.	.	.	.	.	.	.	.	.	.	.	.	.	.	.	.	.	.	.	.	.	.	.	.	.	.	.	.	.	.	.	.	.	.	.	.	.	.	.	.	.	.	.	.	.	.
LM651368 HuN11 A3B3	.	.	.	.	.	.	.	.	.	.	.	.	.	.	.	.	.	.	.	.	.	.	.	.	.	.	.	.	.	.	.	.	.	.	.	.	.	.	.	.	.	.	.	.	.	.	.	.	.
MN485881 SD 2013 1 A3B3	.	.	.	.	.	.	.	.	.	.	.	.	.	.	.	.	.	.	.	.	.	.	.	.	.	.	.	.	.	.	.	.	.	.	.	.	.	.	.	.	.	.	.	.	.	.	.	.	.
MK116898 BD 14 2016 A3B3	.	.	.	.	.	.	.	.	.	.	.	.	.	.	.	.	.	.	.	.	.	.	.	.	.	.	.	.	.	.	.	.	.	.	.	.	.	.	.	.	.	.	.	.	.	.	.	.	.
AJ878671 Henan A3B3	.	.	.	.	.	.	.	.	.	.	.	.	.	.	.	.	.	.	.	.	.	.	.	.	.	.	.	.	.	.	.	.	.	.	.	.	.	.	.	.	.	.	.	.	.	.	.	.	.
AJ878682 002 73 A7B3	.	.	.	.	.	.	.	.	.	.	.	.	.	.	.	.	.	.	.	.	.	.	.	.	.	.	.	.	.	.	.	.	.	S	.	.	.	.	.	.	.	.	.	.	.	.	.	.	.
AJ878639 V877 A7B3	.	.	.	.	.	.	.	.	.	.	.	.	.	.	.	.	.	.	.	.	.	.	.	.	.	.	.	.	.	.	.	.	.	S	.	.	.	.	.	.	.	.	.	.	.	.	.	.	.
AJ878641 N1 99 A7B3	.	.	.	.	.	.	.	.	.	.	.	.	.	.	.	.	.	.	.	.	.	.	.	.	.	.	.	.	.	.	.	.	.	S	.	.	.	.	.	.	.	.	.	.	.	.	.	.	.
AJ878642 05 5 A8B3	.	.	.	.	.	.	.	.	.	.	.	.	.	.	.	.	.	.	.	.	.	.	.	.	.	.	.	.	.	.	.	.	.	.	I	.	.	.	.	.	.	.	.	.	.	.	.	.	.
KX759556 Bug 03 A3B4	.	.	.	.	.	.	.	.	.	.	.	.	.	.	.	.	.	.	.	.	.	.	.	.	.	.	.	.	.	.	.	.	.	.	.	.	.	.	.	.	.	.	.	.	.	.	.	.	.
KX759557 83 11 A3B4	.	.	.	.	.	.	.	.	.	.	.	.	.	.	.	.	.	.	.	.	.	.	.	.	.	.	.	.	.	.	.	.	.	.	.	.	.	.	.	.	.	.	.	.	.	.	.	.	.
KX759564 170W 14 A3B4	.	.	.	.	.	.	.	.	.	.	.	.	.	.	.	.	.	.	.	.	.	.	.	.	.	.	.	.	.	.	.	.	.	.	.	.	.	.	.	.	.	.	.	.	.	.	.	.	.
AB368956 KMRG 00 A3B4	.	.	.	.	.	.	.	.	.	.	.	.	.	.	.	.	.	.	.	.	.	.	.	.	.	.	.	.	.	.	.	.	.	.	.	.	.	.	.	.	.	.	.	.	.	.	.	.	.
KP172133 PLATEAU156 NG 2014 A3B5	.	.	.	.	.	.	.	.	.	.	.	.	.	.	.	.	.	.	.	.	.	.	.	.	.	.	.	.	.	.	.	.	.	.	.	.	.	.	.	.	.	.	.	.	.	.	.	.	.
KP172085 BAUCHI121 NG 2013 A3B5	.	.	.	.	.	.	.	.	.	.	.	.	.	.	.	.	.	.	.	.	.	.	.	.	.	.	.	.	.	.	.	.	.	.	.	.	.	.	.	.	D	.	.	.	.	.	.	.	.
SB_IBDV_19 A3B6	-	-	-	-	-	-	.	.	.	.	.	.	.	.	.	.	.	.	.	.	.	.	.	.	.	.	.	.	.	.	.	.	.	.	.	.	.	.	.	.	.	.	.	.	.	.	.	.	.
SB_IBDV_25 A3B6	-	-	-	-	-	-	.	.	.	.	.	.	.	.	.	.	.	.	.	.	.	.	.	.	.	.	.	.	.	.	.	.	.	.	.	.	.	.	.	.	.	.	.	.	.	.	.	.	.
[truncated: 133 more columns]

## Sheet: Table S7
Table S7 - Pairwise amino acid identity (%) of the VP1 protein among IBDV genotypes, including sequences generated in this study and representative reference strains. Colors denote different genotypes.
	AF133905_A2B1	AJ878652_A4B1	SB_IBDV_59 A2bB1a	SB_IBDV_12 A2bB1a	SB_IBDV_61 A2bB1a	SB_IBDV_31 A2bB1a	SB_IBDV_63 A2eB1a	SB_IBDV_69 A2eB1a	SB_IBDV_41 A2eB1a	SB_IBDV_45 A2bB1a	SB_IBDV_62 A2bB1a	SB_IBDV_44 A2bB1a	SB_IBDV_32 A2bB1a	SB_IBDV_49 A2eB1a	SB_IBDV_42 A2eB1a	SB_IBDV_68 A2eB1a	SB_IBDV_51 A2aB1a	SB_IBDV_55 A2aB1a	SB_IBDV_21 A4B1a	SB_IBDV_35 A4B1a	SB_IBDV_29 A4B1a	SB_IBDV_28 A4B1a	SB_IBDV_16 A4B1a	SB_IBDV_15 A4B1a	SB_IBDV_33 A4B1a	SB_IBDV_37 A2eB1a	SB_IBDV_38 A2eB1a	SB_IBDV_67 A2aB1a	SB_IBDV_23 A4B1a	SB_IBDV_18 A4B1a	SB_IBDV_57 A2aB1a	SB_IBDV_58 A2aB1a	SB_IBDV_27 A2aB1a	SB_IBDV_52 A2aB1a	SB_IBDV_30 A2aB1a	SB_IBDV_54 A2aB1a	SB_IBDV_64 A2bB1a	SB_IBDV_56 A2aB1a	SB_IBDV_36 A1B1a	SB_IBDV_43 A2eB1a	SB_IBDV_50 A2bB1a	SB_IBDV_39 A2eB1a	SB_IBDV_40 A2eB1a	SB_IBDV_17 A4B1a	SB_IBDV_70 A2dB1b	SB_IBDV_65 A2dB1b	SB_IBDV_47 A2dB1b	SB_IBDV_46 A2dB1b	SB_IBDV_48 A2dB1b
AF133905_A2B1		97.1	97.6	97.7	98.5	97.7	97.6	98.1	98.2	97.1	96.8	97.5	97.5	98.1	97.5	97.4	97.6	97.6	97.7	97.6	97.7	97.7	97.7	96.5	97	97.1	97.1	97.1	96.5	96.4	96.6	96.5	96.5	96.5	95.2	98.1	97.1	97.6	97.6	97.7	97.1	97.6	97.6	96.5	96.5	95.5	95.8	94.8	96.1
AJ878652_A4B1			98.2	98.2	99.3	98.2	98.8	99.4	98.8	98.2	98.1	98.7	98.1	99.4	98.1	98.7	98.1	98.1	98.2	98.2	98.2	98.2	98.2	97	97.5	97.6	97.5	97.6	97.6	96.9	97.2	97.2	97	97	95.9	97.5	97.6	98.2	98.2	98.2	97.1	98.1	98.2	97.6	97.2	95.3	96.5	96.1	96.5
SB_IBDV_59 A2bB1a				100	100	100	98.8	99.4	99.4	99.4	99.4	100	100	99.4	98.7	98.7	98.8	98.8	98.8	98.8	98.8	98.8	98.8	98.2	98.2	98.2	98.2	98.2	97.6	97.6	97.2	97.2	97.6	97.6	95.9	98.1	98.2	98.8	98.8	98.8	97.1	98.8	98.8	97.6	97.2	96.2	96.5	96.1	97.1
SB_IBDV_12 A2bB1a					100	100	98.8	99.4	99.4	99.4	99.4	100	100	99.4	98.7	98.7	98.8	98.8	98.8	98.8	98.8	98.8	98.8	97.7	98.2	98.2	98.2	98.2	97.6	97.6	97.2	97.2	97.7	97.6	95.9	98.1	98.2	98.8	98.8	98.8	97.1	98.8	98.8	97.7	97.2	96.2	96.5	96.1	97.1
SB_IBDV_61 A2bB1a						100	100	100	100	100	100	100	100	100	100	99.3	99.3	99.3	99.3	99.3	99.3	99.3	99.3	98.5	99.3	99.3	99.3	98.5	99.3	98.5	97.8	97.8	97.8	97.8	97.8	99.3	99.3	99.3	99.3	99.3	97.7	99.3	99.3	98.5	97.8	97.8	97.8	97.8	97.1
SB_IBDV_31 A2bB1a							98.8	99.4	99.4	99.4	99.4	100	100	99.4	98.7	98.7	98.8	98.8	98.8	98.8	98.8	98.8	98.8	98.2	98.2	98.2	98.2	98.2	97.6	97.6	97.2	97.2	97.7	97.6	95.9	98.1	98.2	98.8	98.8	98.8	97.1	98.8	98.8	97.6	97.2	96.2	96.5	96.1	97.1
SB_IBDV_63 A2eB1a								100	99.4	98.8	98.7	99.4	98.7	100	98.7	99.4	98.8	98.8	98.8	98.8	98.8	98.8	98.8	98.2	98.2	98.2	98.2	98.2	98.2	97.6	97.9	97.9	97.6	97.6	96.6	98.1	98.2	98.8	98.8	98.8	97.8	98.8	98.8	98.2	97.9	96.2	97.2	96.7	97
SB_IBDV_69 A2eB1a									100	99.4	98.7	99.4	99.4	100	99.4	99.4	99.4	99.4	99.4	99.4	99.4	99.4	99.4	98.7	98.7	98.7	98.7	98.7	99.4	98.7	97.9	97.9	98.1	98.1	97.2	98.7	98.7	99.4	99.4	99.4	97.8	99.3	99.4	98.7	97.9	97.2	97.2	96.7	97.4
SB_IBDV_41 A2eB1a										98.8	98.7	99.4	99.4	100	99.4	99.4	99.4	99.4	99.4	99.4	99.4	99.4	99.4	98.8	98.8	98.8	98.8	98.8	98.2	98.2	97.9	97.9	98.2	98.2	96.6	98.7	98.8	99.4	99.4	99.4	97.8	99.4	99.4	98.2	97.9	96.8	97.2	96.7	97.7
SB_IBDV_45 A2bB1a											99.4	100	99.4	99.4	98.1	98.7	98.2	98.2	98.2	98.2	98.2	98.2	98.2	97.6	97.6	97.6	97.6	97.6	98.2	97	97.2	97.2	97.1	97.1	95.9	97.5	97.6	98.2	98.2	98.2	97.1	98.2	98.2	97.6	97.2	95.5	96.5	96.1	96.5
SB_IBDV_62 A2bB1a												99.4	99.4	98.7	98.1	98.1	98.1	98.1	98.1	98.1	98.1	98.1	98.1	97.5	97.4	97.5	97.4	97.5	98.1	97.4	97.2	97.2	96.8	96.8	96.6	97.4	97.5	98.1	98.1	98.1	97.1	98	98.1	97.5	97.2	96.5	96.5	95.4	96.2
SB_IBDV_44 A2bB1a													100	99.4	98.7	98.7	98.7	98.7	98.7	98.7	98.7	98.7	98.7	97.5	98.7	98.1	98.1	98.1	98.7	98.1	97.2	97.2	97.5	97.4	96.5	98.1	98.1	98.7	98.7	98.7	97	98.7	98.7	98.1	97.2	96.5	96.5	96.1	96.8
SB_IBDV_32 A2bB1a														99.4	98.7	98.7	98.7	98.7	98.7	98.8	98.8	98.8	98.8	97.5	98.1	98.1	98.1	98.1	98.1	97.5	97.2	97.2	97.5	97.5	95.9	98.1	98.1	98.8	98.7	98.7	97.1	98.7	98.7	97.5	97.2	96.6	96.5	96.1	96.9
SB_IBDV_49 A2eB1a															99.4	99.4	99.4	99.4	99.4	99.4	99.4	99.4	99.4	98.1	98.7	98.7	98.7	98.7	99.4	98.7	97.9	97.9	98.1	98.1	97.2	98.7	98.7	99.4	99.4	99.4	97.8	99.3	99.4	98.7	97.9	97.2	97.2	96.7	97.5
SB_IBDV_42 A2eB1a																99.4	98.7	98.7	98.7	98.7	98.7	98.7	98.7	98.1	98.1	98.7	98.7	98.1	98.1	97.5	97.2	97.2	97.5	97.5	95.9	98.1	98.1	98.7	98.7	98.7	97.1	98.7	98.7	97.5	97.9	97.2	97.2	96.7	96.9
SB_IBDV_68 A2eB1a																	98.7	98.7	98.7	98.7	98.7	98.7	98.7	98.7	98.7	98.7	98.7	98.1	98.7	98	97.2	97.2	97.4	97.4	96.5	98	98.1	98.7	98.7	98.7	97	98.7	98.7	98.1	97.9	97.9	97.9	97.4	97.4
SB_IBDV_51 A2aB1a																		100	99.4	99.4	99.4	99.4	99.4	98.8	98.8	99.4	99.4	99.4	98.2	98.2	98.6	98.6	98.8	98.8	97.3	99.4	98.2	98.8	98.8	98.8	97.1	98.8	98.8	98.2	97.2	96.1	96.5	96.1	97
SB_IBDV_55 A2aB1a																			99.4	99.4	99.4	99.4	99.4	98.8	98.8	99.4	99.4	99.4	98.2	98.2	98.6	98.6	98.8	98.8	97.3	99.4	98.2	98.8	98.8	98.8	97.1	98.8	98.8	98.2	97.2	96.2	96.5	96.1	97
SB_IBDV_21 A4B1a																				100	100	100	100	99.4	99.4	98.8	98.8	98.8	98.8	98.8	97.9	97.9	98.2	98.2	96.6	98.7	98.2	98.8	98.8	98.8	97.1	98.8	98.8	98.8	97.2	96.2	96.5	96.1	97.1
SB_IBDV_35 A4B1a																					100	100	100	98.8	99.4	98.8	98.8	98.8	98.8	98.8	97.9	97.9	98.2	98.2	96.6	98.7	98.2	98.8	98.8	98.8	97.1	98.8	98.8	98.8	97.2	96.1	96.5	96.1	97.1
SB_IBDV_29 A4B1a																						100	100	98.8	99.4	98.8	98.8	98.8	98.8	98.8	97.9	97.9	98.3	98.2	96.6	98.7	98.2	98.8	98.8	98.8	97.1	98.8	98.8	98.8	97.2	96.2	96.5	96.1	97.1
SB_IBDV_28 A4B1a																							100	98.8	99.4	98.8	98.8	98.8	98.8	98.8	97.9	97.9	98.2	98.2	96.6	98.7	98.2	98.8	98.8	98.8	97.1	98.8	98.8	98.8	97.2	96.1	96.5	96.1	97.1
SB_IBDV_16 A4B1a																								99.4	99.4	98.8	98.8	98.8	98.8	98.8	97.9	97.9	98.2	98.2	96.6	98.7	98.2	98.8	98.8	98.8	97.1	98.8	98.8	98.8	97.2	96.2	96.5	96.1	97.1
SB_IBDV_15 A4B1a																									98.8	98.2	98.2	98.2	98.2	98.2	97.2	97.2	97.1	97.6	95.9	98.1	97.7	98.2	98.2	98.2	96.3	98.2	98.2	97.7	97.9	96.8	97.2	96.7	97.1
SB_IBDV_33 A4B1a																										98.2	98.2	98.2	98.2	98.2	97.2	97.2	97.6	97.6	95.9	98.1	97.6	98.2	98.2	98.2	96.3	98.2	98.2	98.2	97.2	95.5	96.5	96.1	96.4
SB_IBDV_37 A2eB1a																											100	98.8	97.6	97.6	97.9	97.9	98.2	98.2	96.6	98.7	97.7	98.2	98.2	98.2	96.3	98.2	98.2	97.6	97.2	96.2	96.5	96.1	96.5
SB_IBDV_38 A2eB1a																												98.8	97.6	97.6	97.9	97.9	98.2	98.2	96.6	98.7	97.6	98.2	98.2	98.2	96.3	98.2	98.2	97.6	97.2	96.2	96.5	96.1	96.5
SB_IBDV_67 A2aB1a																													97.6	97.6	97.9	97.9	98.2	98.2	96.6	98.7	97.7	98.2	98.2	98.2	96.3	98.2	98.2	97.6	96.5	95.5	95.8	95.4	96.5
SB_IBDV_23 A4B1a																														97.6	97.9	97.9	97.1	97.1	96.6	98.1	97.1	97.6	97.6	97.6	97.1	97.6	97.6	98.2	97.2	94.9	96.5	96.1	95.9
SB_IBDV_18 A4B1a																															97.2	97.2	97	97	95.2	97.5	97	97.6	97.6	97.6	96.3	97.6	97.6	97.6	97.9	96.1	97.2	96.7	97
SB_IBDV_57 A2aB1a																																100	100	100	99.3	98.6	97.2	97.2	97.2	97.2	95.6	97.2	97.2	97.2	95.7	95.1	95.1	95.1	95.2
SB_IBDV_58 A2aB1a																																	100	100	99.3	98.6	97.2	97.2	97.2	97.2	95.6	97.2	97.2	97.2	95.7	95.1	95.1	95.1	95.1
SB_IBDV_27 A2aB1a																																		100	98.6	98.1	97.1	97.6	97.6	97.6	95.6	97.6	97.6	97.1	95.7	94.9	95.1	94.8	95.9
SB_IBDV_52 A2aB1a																																			98.6	98.1	97.1	97.6	97.6	97.6	95.6	97.6	97.6	97.1	95.7	94.9	95.1	94.8	95.9
SB_IBDV_30 A2aB1a																																				97.3	95.9	95.9	95.9	95.9	95.6	95.9	95.9	95.9	95	93.8	94.4	94.4	93.9
SB_IBDV_54 A2aB1a																																					97.5	98.1	98.1	98.1	97.1	98.1	98.1	97.5	97.2	96.6	96.5	95.4	96.2
SB_IBDV_64 A2bB1a																																						98.2	98.2	98.2	98.5	98.2	98.2	97.1	97.2	96.2	96.5	95.4	96.5
SB_IBDV_56 A2aB1a																																							100	100	98.5	98.8	98.8	97.6	98.6	97.4	97.9	97.4	98.2
SB_IBDV_36 A1B1a																																								100	98.5	98.8	98.8	97.6	98.6	97.4	97.9	97.4	98.2
SB_IBDV_43 A2eB1a																																									98.5	98.8	98.8	97.6	98.6	97.4	97.9	97.4	98.2
SB_IBDV_50 A2bB1a																																										97.1	97.1	96.3	97	96.3	96.3	96.3	96.3
SB_IBDV_39 A2eB1a																																											100	97.6	97.2	96.2	96.5	96.1	97
SB_IBDV_40 A2eB1a																																												97.6	97.2	96.2	96.5	96.1	97.1
SB_IBDV_17 A4B1a																																													96.5	94.9	95.8	95.4	95.9
SB_IBDV_70 A2dB1b																																														100	100	100	99.3
SB_IBDV_65 A2dB1b																																															100	100	98.1
SB_IBDV_47 A2dB1b																																																100	98.6
SB_IBDV_46 A2dB1b																																																	98
SB_IBDV_48 A2dB1b
SB_IBDV_66 A2dB1b
SB_IBDV_60 A2dB1b
SB_IBDV_71 A2dB1b
SB_IBDV_53 A2bB1a
SB_IBDV_13 A2bB1a
SB_IBDV_22 A4B1a
MN218127_A1B3
SB_IBDV_09 A3B2
SB_IBDV_14 A3B2
SB_IBDV_07 A3B2
SB_IBDV_10 A3B2
SB_IBDV_05 A3B2
SB_IBDV_06 A3B2
SB_IBDV_01 A3B2
SB_IBDV_02 A3B2
SB_IBDV_04 A3B2
SB_IBDV_34 A3B2
SB_IBDV_08 A3B2
SB_IBDV_26 A3B2
SB_IBDV_03 A3B2
SB_IBDV_11 A3B2
KX759556_A3B4
SB_IBDV_19 A3B6
SB_IBDV_25 A3B6
KP172133_A3B5
[truncated: 25 more columns]

## Sheet: TableS8
Table S8 - Pairwise nucleotide identity (%) of the VP1 gene among IBDV genotypes. including sequences generated in this study and representative reference strains. Colors denote different genotypes.
	AF133905_A2B1	AJ878652_A4B1	SB_IBDV_54_A2aB1a	SB_IBDV_51_A2aB1a	SB_IBDV_55_A2bB1a	SB_IBDV_57_A2aB1a	SB_IBDV_58_A2aB1a	SB_IBDV_30_A2aB1a	SB_IBDV_27_A2aB1a	SB_IBDV_52_A2aB1a	SB_IBDV_37_A2eB1a	SB_IBDV_38_A2eB1a	SB_IBDV_56_A2aB1a	SB_IBDV_36_A1B1a	SB_IBDV_43_A2eB1a	SB_IBDV_64_A2bB1a	SB_IBDV_50_A2bB1a	SB_IBDV_59_A2bB1a	SB_IBDV_12_A2bB1a	SB_IBDV_13_A2bB1a	SB_IBDV_61_A2bB1a	SB_IBDV_62_A2bB1a	SB_IBDV_45_A2bB1a	SB_IBDV_44_A2bB1a	SB_IBDV_63_A2eB1a	SB_IBDV_69_A2eB1a	SB_IBDV_42_A2eB1a	SB_IBDV_49_A2eB1a	SB_IBDV_68_A2eB1a	SB_IBDV_39_A2eB1a	SB_IBDV_40_A2eB1a	SB_IBDV_41_A2eB1a	SB_IBDV_53_A2bB1a	SB_IBDV_67_A2aB1a	SB_IBDV_60_A2dB1b	SB_IBDV_70_A2dB1b	SB_IBDV_48_A2dB1b	SB_IBDV_65_A2dB1b	SB_IBDV_46_A2dB1b	SB_IBDV_47_A2dB1b	SB_IBDV_66_A2dB1b	SB_IBDV_71_A2dB1b	SB_IBDV_31_A2bB1a	SB_IBDV_32_A2bB1a	SB_IBDV_23_A4B1a	SB_IBDV_35_A4B1a	SB_IBDV_29_A4B1a	SB_IBDV_33_A4B1a	SB_IBDV_16_A4B1a
AF133905_A2B1		94.3	95.2	95.0	94.8	95.2	95.2	94.4	94.4	94.1	94.6	94.5	96.9	97.1	97.1	94.8	94.6	94.7	94.8	94.7	93.9	93.0	92.4	92.8	95.1	95.3	95.2	94.1	94.2	94.8	95.1	95.5	94.2	94.0	92.6	92.7	92.8	92.7	93.1	93.0	92.8	92.8	93.2	93.8	93.9	93.7	93.2	94.1	92.4
AJ878652_A4B1			96.6	96.9	96.9	97.5	97.5	96.2	96.4	96.1	96.5	96.5	96.5	96.7	96.7	94.3	94.6	95.1	94.6	94.5	94.4	93.7	92.9	93.9	93.9	94.5	93.9	94.1	94.8	94.0	94.1	94.1	94.4	95.3	93.6	94.6	92.9	93.8	94.1	94.9	94.7	93.4	93.7	94.0	95.1	94.7	94.1	94.8	93.7
SB_IBDV_54_A2aB1a				99.8	99.8	98.4	98.4	97.5	97.7	97.5	98.1	98.1	97.1	97.3	97.3	95.2	94.9	95.4	95.2	95.1	94.1	93.6	93.3	93.3	94.7	95.3	95.1	94.8	95.0	94.7	94.9	95.2	94.8	96.4	93.6	93.9	92.6	93.8	93.3	94.2	94.0	92.7	93.1	93.9	95.4	94.9	94.5	94.9	93.9
SB_IBDV_51_A2aB1a					99.8	98.4	98.4	97.5	97.8	97.6	98.0	98.0	97.2	97.4	97.4	95.0	94.9	95.6	95.6	95.5	94.1	93.8	93.2	93.5	95.0	95.5	95.3	95.1	95.2	94.8	95.0	95.4	94.7	96.6	93.3	93.9	93.0	93.6	93.5	94.2	94.0	92.9	93.6	94.1	95.2	95.0	94.6	95.0	94.0
SB_IBDV_55_A2bB1a						98.4	98.4	97.5	97.6	97.4	97.8	97.8	97.0	97.2	97.2	94.8	94.9	95.4	95.4	95.3	94.1	93.8	93.0	93.5	94.8	95.5	95.3	95.0	95.2	94.6	94.8	95.2	94.5	96.4	93.2	93.9	92.8	93.4	93.5	94.2	94.0	92.9	93.4	94.1	95.0	94.8	94.4	94.8	93.8
SB_IBDV_57_A2aB1a							100.0	99.8	99.5	99.3	97.9	97.9	97.0	97.2	97.2	95.9	95.1	95.9	95.4	95.3	94.4	94.3	93.8	93.8	94.7	95.2	94.9	94.7	95.1	94.5	94.7	94.7	95.1	96.6	93.5	93.9	92.9	93.7	94.0	94.2	93.5	93.1	94.0	94.0	96.1	95.4	94.7	95.4	94.3
SB_IBDV_58_A2aB1a								99.8	99.5	99.3	97.9	97.9	97.0	97.2	97.2	95.8	95.1	95.8	95.4	95.3	94.4	94.2	93.8	93.7	94.7	95.2	94.9	94.7	95.1	94.5	94.7	94.9	95.0	96.5	93.5	93.9	92.8	93.7	94.0	94.2	93.5	93.1	94.0	94.0	96.1	95.4	94.7	95.4	94.2
SB_IBDV_30_A2aB1a									98.6	98.4	97.1	97.1	96.2	96.4	96.4	95.0	95.1	95.0	94.6	94.5	94.4	94.1	92.8	93.5	93.7	95.0	94.3	94.5	94.9	93.7	93.9	93.9	94.2	95.7	92.7	93.6	92.1	92.9	93.8	93.9	93.7	93.3	93.2	93.2	95.0	94.6	93.9	94.6	93.5
SB_IBDV_27_A2aB1a										99.4	97.7	97.7	96.5	96.7	96.7	94.9	94.6	95.5	95.4	95.2	94.1	93.7	93.0	93.4	94.3	94.5	94.4	94.3	94.4	94.2	94.3	94.7	94.5	96.1	93.2	93.4	92.8	93.4	93.1	93.7	93.0	92.4	93.2	93.0	95.3	95.1	94.6	95.2	94.4
SB_IBDV_52_A2aB1a											97.3	97.2	96.3	96.5	96.5	94.7	94.4	94.9	94.9	94.8	93.6	93.2	92.6	93.0	94.1	94.2	94.1	93.8	94.2	94.0	94.1	94.5	94.0	95.9	93.0	93.2	92.6	93.2	92.8	93.5	92.8	92.2	93.0	92.7	95.1	94.9	94.3	95.0	93.9
SB_IBDV_37_A2eB1a												100.0	96.3	96.5	96.5	94.2	94.1	95.1	95.5	95.4	94.9	94.1	93.3	93.8	94.5	94.9	95.0	94.9	95.1	95.2	95.3	94.9	94.2	96.1	92.8	93.6	92.4	92.9	92.8	93.5	93.3	92.2	92.6	92.9	94.7	94.5	94.0	94.7	94.0
SB_IBDV_38_A2eB1a													96.3	96.5	96.5	94.1	94.1	95.1	95.5	95.4	94.9	94.0	93.3	93.8	94.5	94.9	94.9	94.9	95.0	95.2	95.3	94.9	94.2	96.1	92.8	93.6	92.4	92.9	92.8	93.5	93.3	92.1	92.6	92.9	94.7	94.4	93.9	94.7	93.9
SB_IBDV_56_A2aB1a														99.8	99.8	96.7	96.3	96.4	96.7	96.4	95.1	94.9	94.5	95.1	96.3	96.6	96.4	95.8	95.9	96.0	96.3	96.7	96.8	95.9	94.4	94.8	94.7	94.7	95.0	95.1	94.9	94.5	94.7	95.4	95.7	95.5	94.9	95.4	94.1
SB_IBDV_36_A1B1a															100.0	96.9	96.6	96.7	96.9	96.6	95.4	95.1	94.3	94.8	96.5	96.8	96.6	95.9	96.1	96.2	96.5	96.9	97.0	96.1	94.7	95.0	94.9	94.9	95.2	95.3	95.1	94.7	94.9	95.6	95.9	95.6	95.1	95.6	94.3
SB_IBDV_43_A2eB1a																96.9	96.6	96.7	96.9	96.6	95.4	95.1	94.3	94.8	96.5	96.8	96.6	95.9	96.1	96.2	96.5	96.9	97.0	96.1	94.7	95.0	94.9	94.9	95.2	95.3	95.1	94.7	94.9	95.6	95.9	95.6	95.1	95.7	94.3
SB_IBDV_64_A2bB1a																	98.0	95.1	95.5	95.2	94.6	94.3	93.7	94.0	94.3	94.9	94.8	94.7	94.0	93.8	94.1	94.6	96.6	94.0	93.0	93.4	93.0	93.2	93.5	93.7	93.5	93.0	93.2	93.8	94.3	94.5	93.6	94.5	92.8
SB_IBDV_50_A2bB1a																		94.9	94.9	94.5	94.2	94.1	93.9	93.6	94.1	94.6	94.4	94.1	93.5	93.1	93.4	93.6	96.2	93.6	92.6	93.1	92.2	92.9	93.4	93.4	93.4	92.9	92.9	93.4	93.4	92.6	91.9	93.1	90.9
SB_IBDV_59_A2bB1a																			98.8	98.3	97.8	98.1	97.4	97.9	93.9	94.5	94.7	94.2	94.4	95.4	95.7	95.1	94.8	94.3	92.3	92.9	92.4	92.5	92.8	93.2	93.0	92.3	94.1	94.3	93.7	93.5	93.7	93.8	92.4
SB_IBDV_12_A2bB1a																				99.3	98.3	98.3	97.5	98.1	94.1	94.5	94.8	94.5	94.2	95.4	95.7	95.3	94.7	94.4	92.1	92.5	92.3	92.3	92.6	92.8	92.6	92.2	94.0	94.0	93.8	93.5	93.8	93.9	92.6
SB_IBDV_13_A2bB1a																					97.7	97.8	97.0	97.6	94.4	94.8	94.9	94.8	94.5	95.7	96.0	95.6	94.6	94.2	92.2	92.6	92.5	92.4	92.7	92.9	92.7	92.3	93.8	93.9	93.5	93.2	93.7	93.5	92.5
SB_IBDV_61_A2bB1a																						99.8	99.0	98.8	92.4	92.9	93.4	92.9	92.9	94.4	94.6	93.9	93.8	92.9	91.0	91.4	90.7	91.2	91.7	91.7	91.7	91.2	92.4	92.9	93.2	92.7	92.9	93.6	91.7
SB_IBDV_62_A2bB1a																							98.9	98.9	92.3	92.8	93.0	93.0	92.7	94.6	94.9	93.9	93.8	92.6	91.0	91.3	90.5	91.2	91.1	91.6	91.4	90.7	92.4	92.8	92.8	92.2	92.6	92.7	91.3
SB_IBDV_45_A2bB1a																								99.1	91.9	92.8	92.9	93.0	92.5	93.8	94.1	93.2	93.2	92.0	89.8	90.8	90.0	90.0	90.9	91.1	91.2	90.5	92.0	92.5	92.2	91.5	92.0	92.0	90.8
SB_IBDV_44_A2bB1a																									92.1	92.5	92.8	92.8	92.5	94.5	94.8	93.8	93.5	92.3	90.4	90.8	90.5	90.6	90.9	91.1	90.9	90.4	93.0	93.0	92.5	91.9	92.4	92.4	91.0
SB_IBDV_63_A2eB1a																										99.6	98.3	97.9	97.2	95.8	96.1	96.5	94.4	94.1	92.1	92.5	92.5	92.3	92.6	92.8	93.0	91.9	92.9	93.5	93.3	92.9	92.7	92.8	92.7
SB_IBDV_69_A2eB1a																											98.9	98.3	97.6	96.3	96.6	96.8	95.0	94.2	92.6	92.9	92.5	92.8	93.1	93.2	93.5	92.3	93.2	94.0	93.8	93.2	93.0	93.1	92.5
SB_IBDV_42_A2eB1a																												97.2	96.8	95.7	96.0	96.2	94.9	94.1	92.0	92.5	92.1	92.2	92.4	92.5	92.8	91.7	93.1	93.9	93.5	93.1	93.7	93.0	92.5
SB_IBDV_49_A2eB1a																													97.2	95.4	95.7	96.0	95.0	93.8	92.1	92.5	92.2	92.3	92.4	92.8	93.0	91.9	92.4	93.2	93.6	93.0	92.8	92.9	92.8
SB_IBDV_68_A2eB1a																														95.6	95.9	96.1	94.3	93.8	93.4	93.9	93.1	93.6	93.6	94.1	93.9	93.1	92.7	93.3	93.5	92.9	92.5	93.0	92.3
SB_IBDV_39_A2eB1a																															99.8	98.0	93.7	94.0	92.8	93.2	92.6	92.9	93.0	93.5	93.3	92.4	93.4	93.6	92.4	92.1	92.8	92.6	91.2
SB_IBDV_40_A2eB1a																																98.2	94.0	93.7	92.6	92.9	92.6	92.7	92.8	93.2	93.0	92.3	93.7	93.9	92.7	92.5	93.1	92.9	91.6
SB_IBDV_41_A2eB1a																																	94.2	94.2	93.0	93.2	93.0	93.2	93.1	93.5	93.3	92.6	93.8	94.0	93.2	92.9	93.6	93.7	92.0
SB_IBDV_53_A2bB1a																																		93.8	92.4	93.3	92.7	92.6	93.0	93.1	93.4	92.5	93.3	94.3	93.8	93.6	93.1	93.5	93.1
SB_IBDV_67_A2aB1a																																			93.4	93.6	93.0	93.2	92.8	93.5	93.3	92.2	92.6	92.7	93.4	93.1	93.4	93.3	92.2
SB_IBDV_60_A2dB1b																																				98.8	98.7	98.3	98.6	98.6	97.9	97.7	91.1	91.6	92.6	92.7	91.3	92.8	91.7
SB_IBDV_70_A2dB1b																																					98.6	98.6	98.6	98.6	97.9	97.6	91.3	91.7	92.9	92.7	91.3	92.9	91.0
SB_IBDV_48_A2dB1b																																						97.9	98.3	98.4	97.4	97.5	91.1	91.1	93.0	93.1	91.9	93.1	92.2
SB_IBDV_65_A2dB1b																																							99.1	99.1	98.4	98.1	91.2	91.8	92.5	92.7	91.5	92.7	91.2
SB_IBDV_46_A2dB1b																																								100.0	98.4	98.0	91.3	91.8	93.5	93.3	92.0	93.3	91.3
SB_IBDV_47_A2dB1b																																									98.4	98.1	91.6	92.1	93.7	93.5	92.1	93.5	91.4
SB_IBDV_66_A2dB1b																																										97.9	91.0	91.9	92.6	92.3	91.0	92.3	90.7
SB_IBDV_71_A2dB1b																																											90.7	91.1	92.6	92.4	91.1	92.2	90.9
SB_IBDV_31_A2bB1a																																												99.2	93.0	92.3	92.2	92.3	91.4
SB_IBDV_32_A2bB1a																																													93.1	92.3	92.1	92.1	91.3
SB_IBDV_23_A4B1a																																														98.4	97.3	98.2	96.7
SB_IBDV_35_A4B1a																																															97.6	98.6	97.0
SB_IBDV_29_A4B1a																																																98.2	96.7
SB_IBDV_33_A4B1a																																																	97.2
SB_IBDV_16_A4B1a
SB_IBDV_18_A4B1a
SB_IBDV_22_A4B1a
SB_IBDV_15_A4B1a
SB_IBDV_28_A4B1a
SB_IBDV_21_A4B1a
SB_IBDV_17_A4B1a
MN218127_A1B3
SB_IBDV_25_A3B6
SB_IBDV_19_A3B6
KX759556_A3B4
SB_IBDV_09_A3B2
SB_IBDV_14_A3B2
SB_IBDV_07_A3B2
SB_IBDV_10_A3B2
SB_IBDV_05_A3B2
SB_IBDV_06_A3B2
SB_IBDV_01_A3B2
SB_IBDV_02_A3B2
SB_IBDV_08_A3B2
SB_IBDV_34_A3B2
SB_IBDV_04_A3B2
SB_IBDV_11_A3B2
SB_IBDV_03_A3B2
SB_IBDV_26_A3B2
KP172133_A3B5
[truncated: 25 more columns]

## Sheet: Table S9
Table S9 - VP1 nucleotide and amino acid polymorphisms, and pairwise sequence identity (%) and difference matrices among B1b sequences. Dots indicate nucleotide or amino acid residues identical to the consensus sequence.
B1b - nucleotides	292	293	294	295	296	297	298	299	300	301	302	303	304	305	306	307	308	309	310	311	312	313	314	315	316	317	318	319	320	321	322	323	324	325	326	327	328	329	330	331	332	333	334	335	336	337	338	339	340
Consensus	C	T	C	C	C	C	A	T	T	G	G	G	G	A	C	C	A	G	G	A	G	T	A	C	T	T	C	C	C	A	A	A	A	T	A	C	T	A	C	C	C	A	A	C	A	C	A	C	C
MN393077_A2B1_SHG19_China_2018	.	.	.	.	.	.	.	.	.	.	.	.	.	.	.	.	.	.	.	.	.	.	.	.	.	.	.	.	.	.	.	.	.	.	.	.	.	.	.	.	.	.	.	.	.	.	.	.	.
SB_IBDV_71_A2dB1b_Argentina_2025	.	C	T	.	.	.	.	.	.	.	.	C	.	.	.	.	.	.	.	.	.	.	.	.	.	.	.	.	.	.	.	.	.	.	.	.	.	.	.	.	.	.	.	.	.	.	.	.	.
SB_IBDV_46_A2dB1b_Argentina_2024	.	.	.	.	.	.	.	.	.	.	.	.	.	.	.	.	.	.	.	.	.	.	.	.	.	.	.	.	.	.	.	.	G	.	.	.	.	.	.	.	.	.	.	.	.	.	.	.	.
SB_IBDV_47_A2dB1b_Argentina_2024	.	.	.	.	.	.	.	.	.	.	.	.	.	.	.	.	.	.	.	.	.	.	.	.	.	.	.	.	.	.	.	.	G	.	.	.	.	.	.	.	.	.	.	.	.	.	.	.	.
SB_IBDV_70_A2dB1b_Argentina_2025	.	.	.	.	.	.	.	.	.	.	.	.	.	.	.	.	.	.	.	.	.	.	.	.	.	.	.	.	.	.	.	.	.	.	.	T	.	.	.	.	.	.	.	.	.	.	.	.	.
SB_IBDV_65_A2dB1b_Nicaragua_2025	.	.	.	.	.	.	.	.	.	.	.	.	.	.	.	.	.	.	.	.	.	.	.	.	.	.	.	.	.	.	.	.	.	.	.	.	.	.	.	.	.	.	.	.	.	.	.	.	.
SB_IBDV_60_A2dB1b_Argentina_2025	.	.	.	.	.	.	.	.	.	.	.	.	.	.	.	.	.	.	.	.	.	.	.	.	.	.	.	.	.	.	.	.	.	.	.	.	.	.	.	.	.	.	.	.	.	.	.	.	.
SB_IBDV_48_A2dB1b_Argentina_2024	.	.	.	.	.	.	.	.	.	.	.	.	.	.	.	.	.	.	.	.	.	.	.	.	.	.	.	.	.	.	.	.	.	.	.	.	.	.	.	.	.	.	.	.	.	.	.	.	.
SB_IBDV_66_A2dB1b_Nicaragua_2025	.	C	.	.	.	.	.	.	.	.	.	.	.	.	.	.	.	.	.	.	.	.	.	.	.	.	.	.	.	.	.	.	.	.	.	.	.	.	.	.	.	.	.	.	.	.	.	.	.
MZ593903_A2dB1b_FJ2021_China_2021	.	.	.	.	.	.	.	.	.	.	.	.	.	.	.	.	.	.	.	.	.	.	.	.	.	.	.	.	.	.	.	.	G	.	.	.	.	.	.	.	.	.	.	.	.	.	.	.	.
MT179722_A2B1_SHG352_China_2018	.	.	.	.	.	.	.	.	.	.	.	.	.	.	.	.	.	.	.	.	.	.	.	.	.	.	.	.	.	.	.	.	G	.	.	.	.	.	.	.	.	.	.	.	.	.	.	.	.
OR791872_A2dB1b_Egypt_2023	.	.	.	.	.	.	.	.	.	.	.	.	.	.	.	.	.	.	.	.	.	.	.	.	.	.	.	.	.	.	.	.	G	.	.	.	.	.	.	.	.	.	.	.	.	.	.	.	.
OR791866_A2dB1b_Egypt_2023	.	.	.	.	.	.	.	.	.	.	.	.	.	.	.	.	.	.	.	.	.	.	.	.	.	.	.	.	.	.	.	.	G	.	.	.	.	.	.	.	.	.	.	.	.	.	.	.	.
OR791868_A2dB1b_Egypt_2023	.	.	.	.	.	.	.	.	.	.	.	.	.	.	.	.	.	.	.	.	.	.	.	.	.	.	.	.	.	.	.	.	G	.	.	.	.	.	.	.	.	.	.	.	.	.	.	.	.
MT550883_A2dB1b_19D69_SouyhKorea_2019	.	.	.	.	.	.	.	.	.	.	.	.	.	.	.	.	.	.	.	.	.	.	.	T	.	.	.	.	.	.	.	.	G	.	.	.	.	.	.	.	.	.	.	.	.	.	.	.	.
MT550882_A2dB1b_19D51_SouyhKorea_2019	.	.	.	.	.	.	.	.	.	.	.	.	.	.	.	.	.	.	.	.	.	.	.	T	.	.	.	.	.	.	.	.	G	.	.	.	.	.	.	.	.	.	.	.	.	.	.	.	.
MN485883_A2B1_ZD-2018-1_China_2018	.	.	.	.	.	.	.	.	.	.	.	.	.	.	.	.	.	.	.	.	.	.	.	.	.	.	.	.	.	.	.	.	G	.	.	.	.	.	.	.	.	.	.	.	.	.	.	.	.
MT179723_A2B1_SHG358_China_2018	.	.	.	.	.	.	.	.	.	.	.	.	.	.	.	.	.	.	.	.	.	.	.	.	.	.	.	.	.	.	.	.	.	.	.	.	.	.	.	.	.	.	.	.	.	.	.	.	.
MT505348_B1b_Malaysia_UPM1432/2019_2019	.	.	.	.	.	.	.	.	.	.	.	.	.	.	.	.	.	.	.	.	A	.	.	.	.	.	.	.	.	.	.	.	.	.	.	.	.	.	.	.	.	.	.	.	.	.	.	.	.
MT179711_A2B1_IBD16HeN01_China_2016	.	.	.	.	.	.	.	.	.	.	.	.	.	.	.	.	.	.	.	.	.	.	.	.	.	.	.	.	.	.	.	.	.	.	.	.	.	.	.	.	.	.	.	.	.	.	.	.	.
PP393737_A2dB1b_A397-7_Argentina_2022	.	.	.	.	.	.	.	.	.	.	.	.	.	.	.	.	.	.	.	.	.	.	.	.	.	.	.	.	.	.	.	.	.	.	.	.	.	.	.	.	.	.	.	.	.	.	.	.	.
PP393736_A2dB1b_A397-2_Argentina_2022	.	.	.	.	.	.	.	.	.	.	.	.	.	.	.	.	.	.	.	.	.	.	.	.	.	.	.	.	.	.	.	.	G	.	.	.	.	.	.	.	.	.	.	.	.	.	.	.	.
PP393734_A2dB1b_A397-27_Argentina_2022	.	.	.	.	.	.	.	.	.	.	.	.	.	.	.	.	.	.	.	.	.	.	.	.	.	.	.	.	.	.	.	.	.	.	.	.	.	.	.	.	.	.	.	.	.	.	.	.	.
PP393733_A2dB1b_A397-32_Argentina_2022	.	.	.	.	.	.	.	.	.	.	.	.	.	.	.	.	.	.	.	.	.	.	.	.	.	.	.	.	.	.	.	.	.	.	.	.	.	.	.	.	.	.	.	.	.	.	.	.	.
PP393728_A2dB1b_A397-21_Argentina_2022	.	.	.	.	.	.	.	.	.	.	.	.	.	.	.	.	.	.	.	.	.	.	.	.	.	.	.	.	.	.	.	.	.	.	.	.	.	.	.	.	.	.	.	.	.	.	.	.	.
PP393732_A2dB1b_A397-29_Argentina_2022	.	.	.	.	.	.	.	.	.	.	.	.	.	.	.	.	.	.	.	.	.	.	.	.	.	.	.	.	.	.	.	.	.	.	.	.	.	.	.	.	.	.	.	.	.	.	.	.	.
PP393729_A2dB1b_A397-30_Argentina_2022	.	.	.	.	.	.	.	.	.	.	.	.	.	.	.	.	.	.	.	.	.	.	.	.	.	.	.	.	.	.	.	.	.	.	.	.	.	.	.	.	.	.	.	.	.	.	.	.	.
PP393727_A2dB1b_A397-23_Argentina_2022	.	.	.	.	.	.	.	.	.	.	.	.	.	.	.	.	.	.	.	.	.	.	.	.	.	.	.	.	.	.	.	.	.	.	.	.	.	.	.	.	.	.	.	.	.	.	.	.	.
PP393726_A2dB1b_A397-22_Argentina_2022	.	.	.	.	.	.	.	.	.	.	.	.	.	.	.	.	.	.	.	.	.	.	.	.	.	.	.	.	.	.	.	.	.	.	.	.	.	.	.	.	.	.	.	.	.	.	.	.	.
PP393731_A2dB1b_A397-6_Argentina_2022	.	.	.	.	.	.	.	.	.	.	.	.	.	.	.	.	.	.	.	.	.	.	.	.	.	.	.	.	.	.	.	.	.	.	.	.	.	.	.	.	.	.	.	.	.	.	.	.	.
PP393730_A2dB1b_A397-5_Argentina_2022	.	.	.	.	.	.	.	.	.	.	.	.	.	.	.	.	.	.	.	.	.	.	.	.	.	.	.	.	.	.	.	.	.	.	.	.	.	.	.	.	.	.	.	.	.	.	.	.	.
PP393720_A2dB1b_A327J_Argentina_2020	.	.	.	.	.	.	.	.	.	.	.	.	.	.	.	.	.	.	.	.	.	.	.	.	.	.	.	.	.	.	.	.	.	.	.	.	.	.	.	.	.	.	.	.	.	.	.	.	.
PP393723_A2dB1b_A335I_Argentina_2021	.	.	.	.	.	.	.	.	.	.	.	.	.	.	.	.	.	.	.	.	.	.	.	.	.	.	.	.	.	.	.	.	G	.	.	.	.	.	.	.	.	.	.	.	.	.	.	.	.
PP393721_A2dB1b_A363E_Argentina_2021	.	.	.	.	.	.	.	.	.	.	.	.	.	.	.	.	.	.	.	.	.	.	.	.	.	.	.	.	.	.	.	.	.	.	.	.	.	.	.	.	.	.	.	.	.	.	.	.	.
PP393725_A2dB1b_A397-9_Argentina_2022	.	.	.	.	.	.	.	.	.	.	.	.	.	.	.	.	.	.	.	.	.	.	.	.	.	.	.	.	.	.	.	.	.	.	.	.	.	.	.	.	.	.	.	.	.	.	.	.	.
PP393724_A2dB1b_A397-1_Argentina_2022	.	.	.	.	.	.	.	.	.	.	.	.	.	.	.	.	.	.	.	.	.	.	.	.	.	.	.	.	.	.	.	.	.	.	.	.	.	.	.	.	.	.	.	.	.	.	.	.	.
PP393722_A2dB1b_A329B_Argentina_2020	.	.	.	.	.	.	.	.	.	.	.	.	.	.	.	.	.	.	.	.	.	.	.	.	.	.	.	.	.	.	.	.	.	.	.	.	.	.	.	.	.	.	.	.	.	.	.	.	.
PP393735_A2dB1b_A397-18_Argentina_2022	.	.	.	.	.	.	.	.	.	.	.	.	.	.	.	.	.	.	.	.	.	.	.	.	.	.	.	.	.	.	.	.	.	.	.	.	.	.	.	.	.	.	.	.	.	.	.	.	.
JX134484_A2B1_GX-NNZ-11_China_2011	.	.	.	.	.	.	.	.	.	.	.	.	.	.	.	.	.	.	.	.	.	.	.	.	.	.	.	.	.	.	.	.	.	.	.	.	.	.	.	.	.	.	.	.	.	.	.	T	.
	99	100	101	102	103	104	105	106	107	108	109	110	111	112	113	114	115	116	117	118	119	120	121	122	123	124	125	126	127	128	129	130	131	132	133	134	135	136	137	138	139	140	141	142	143	144	145	146	147
Consensus	L	P	I	G	D	Q	E	Y	F	P	K	Y	Y	P	T	H	R	P	S	K	E	K	P	N	A	Y	P	P	D	I	A	L	L	K	Q	M	I	Y	L	F	L	Q	I	P	E	A	N	E	D
MN393077_A2B1_SHG19_China_2018	.	.	.	.	.	.	.	.	.	.	.	.	.	.	.	.	.	.	.	.	.	.	.	.	.	.	.	.	.	.	.	.	.	.	.	.	.	.	.	.	.	.	.	.	.	.	.	.	.
SB_IBDV_71_A2dB1b_Argentina_2025	P	.	.	.	.	.	.	.	.	.	.	.	.	.	.	.	.	.	.	.	.	.	.	.	.	.	.	.	.	.	.	.	.	.	.	.	.	.	.	.	.	.	.	.	.	.	.	.	.
SB_IBDV_46_A2dB1b_Argentina_2024	.	.	.	.	.	.	.	.	.	.	.	.	.	.	.	.	.	.	.	.	.	.	.	.	.	.	.	.	.	.	.	.	.	.	.	.	.	.	.	.	.	.	.	.	.	.	.	.	.
SB_IBDV_47_A2dB1b_Argentina_2024	.	.	.	.	.	.	.	.	.	.	.	.	.	.	.	.	.	.	.	.	.	.	.	.	.	.	.	.	.	.	.	.	.	.	.	.	.	.	.	.	.	.	.	.	.	.	.	.	.
SB_IBDV_70_A2dB1b_Argentina_2025	.	.	.	.	.	.	.	.	.	.	.	.	.	.	.	.	.	.	.	.	.	.	.	.	.	.	.	.	.	.	.	.	.	.	.	.	.	.	.	.	.	.	.	.	.	.	.	.	.
SB_IBDV_65_A2dB1b_Nicaragua_2025	.	.	.	.	.	.	.	.	.	.	.	.	.	.	.	.	.	.	.	.	.	.	.	.	.	.	.	.	.	.	.	.	.	.	.	.	.	.	.	.	.	.	.	.	.	.	.	.	.
SB_IBDV_60_A2dB1b_Argentina_2025	.	.	.	.	.	.	.	.	.	.	.	.	.	.	.	.	.	.	.	.	.	.	.	.	.	.	.	.	.	.	.	.	.	.	.	.	.	.	.	.	.	.	.	.	.	T	.	.	.
SB_IBDV_48_A2dB1b_Argentina_2024	.	.	.	.	.	.	.	.	.	.	.	.	.	.	.	.	.	.	.	.	.	.	.	.	.	.	.	.	.	.	.	.	.	.	.	.	.	.	.	.	.	.	.	.	.	.	.	.	.
SB_IBDV_66_A2dB1b_Nicaragua_2025	P	.	.	.	.	.	.	.	.	.	.	.	.	.	.	.	.	.	.	.	.	.	.	.	.	.	.	.	.	.	.	.	.	.	.	.	.	.	.	.	.	.	.	.	.	.	.	.	.
MZ593903_A2dB1b_FJ2021_China_2021	.	.	.	.	.	.	.	.	.	.	.	.	.	.	.	.	.	.	.	.	.	.	.	.	.	.	.	.	.	.	.	.	.	.	.	.	.	.	.	.	.	.	.	.	.	.	.	.	.
PP393722_A2dB1b_A329B_Argentina_2020	.	.	.	.	.	.	.	.	.	.	.	.	.	.	.	.	.	.	.	.	.	.	.	.	.	.	.	.	.	.	.	.	.	.	.	.	.	.	.	.	.	.	.	.	.	.	.	.	.
OR791872_A2dB1b_Egypt_2023	.	.	.	.	.	.	.	.	.	.	.	.	.	.	.	.	.	.	.	.	.	.	.	.	.	.	.	.	.	.	.	.	.	.	.	.	.	.	.	.	.	.	.	.	.	.	.	.	.
OR791866_A2dB1b_Egypt_2023	.	.	.	.	.	.	.	.	.	.	.	.	.	.	.	.	.	.	.	.	.	.	.	.	.	.	.	.	.	.	.	.	.	.	.	.	.	.	.	.	.	.	.	.	.	.	.	.	.
OR791868_A2dB1b_Egypt_2023	.	.	.	.	.	.	.	.	.	.	.	.	.	.	.	.	.	.	.	.	.	.	.	.	.	.	.	.	.	.	.	.	.	.	.	.	.	.	.	.	.	.	.	.	.	.	.	.	.
MT550883_A2dB1b_19D69_SouyhKorea_2019	.	.	.	.	.	.	.	.	.	.	.	.	.	.	.	.	.	.	.	.	D	.	.	.	.	.	.	.	.	.	.	.	.	.	.	.	.	.	.	.	.	.	.	.	.	.	.	.	.
MT550882_A2dB1b_19D51_SouyhKorea_2019	.	.	.	.	.	.	.	.	.	.	.	.	.	.	.	.	.	.	.	.	D	.	.	.	.	.	.	.	.	.	.	.	.	.	.	.	.	.	.	.	.	.	.	.	.	.	.	.	.
MN485883_A2B1_ZD-2018-1_China_2018	.	.	.	.	.	.	.	.	.	.	.	.	.	.	.	.	.	.	.	.	.	.	.	.	.	.	.	.	.	.	.	.	.	.	.	.	.	.	.	.	.	.	.	.	.	.	.	.	.
PP393723_A2dB1b_A335I_Argentina_2021	.	.	.	.	.	.	.	.	.	.	.	.	.	.	.	.	.	.	.	.	.	.	.	.	.	.	.	.	.	.	.	.	.	.	.	.	.	.	.	.	.	.	.	.	.	.	.	.	.
MT505348_B1b_Malaysia_UPM1432/2019_2019	.	.	.	.	.	.	.	.	.	.	.	.	.	.	.	.	.	.	.	.	.	.	.	.	.	.	.	.	.	.	.	.	.	.	.	.	.	.	.	.	.	.	.	.	.	.	.	.	.
MT179711_A2B1_IBD16HeN01_China_2016	.	.	.	.	.	.	.	.	.	.	.	.	.	.	.	.	.	.	.	.	.	.	.	.	.	.	.	.	.	.	.	.	.	.	.	.	.	.	.	.	.	.	.	.	.	.	.	.	.
PP393737_A2dB1b_A397-7_Argentina_2022	.	.	.	.	.	.	.	.	.	.	.	.	.	.	.	.	.	.	.	.	.	.	.	.	.	.	.	.	.	.	.	.	.	.	.	.	.	.	.	.	.	.	.	.	.	.	.	.	.
PP393736_A2dB1b_A397-2_Argentina_2022	.	.	.	.	.	.	.	.	.	.	.	.	.	.	.	.	.	.	.	.	.	.	.	.	.	.	.	.	.	.	.	.	.	.	.	.	.	.	.	.	.	.	.	.	.	.	.	.	.
PP393734_A2dB1b_A397-27_Argentina_2022	.	.	.	.	.	.	.	.	.	.	.	.	.	.	.	.	.	.	.	.	.	.	.	T	.	.	.	.	.	.	.	.	.	.	.	.	.	.	.	.	.	.	.	.	.	.	.	.	.
PP393733_A2dB1b_A397-32_Argentina_2022	.	.	.	.	.	.	.	.	.	.	.	.	.	.	.	.	.	.	.	.	.	.	.	.	.	.	.	.	.	.	.	.	.	.	.	.	.	.	.	.	.	.	.	.	.	.	.	.	.
PP393728_A2dB1b_A397-21_Argentina_2022	.	.	.	.	.	.	.	.	.	.	.	.	.	.	.	.	.	.	.	.	.	.	.	.	.	.	.	.	.	.	.	.	.	.	.	.	.	.	.	.	.	.	.	.	.	.	.	.	.
PP393732_A2dB1b_A397-29_Argentina_2022	.	.	.	.	.	.	.	.	.	.	.	.	.	.	.	.	.	.	.	.	.	.	.	.	.	.	.	.	.	.	.	.	.	.	.	.	.	.	.	.	.	.	.	.	.	.	.	.	.
PP393729_A2dB1b_A397-30_Argentina_2022	.	.	.	.	.	.	.	.	.	.	.	.	.	.	.	.	.	.	.	.	.	.	.	.	.	.	.	.	.	.	.	.	.	.	.	.	.	.	.	.	.	.	.	.	.	.	.	.	.
PP393727_A2dB1b_A397-23_Argentina_2022	.	.	.	.	.	.	.	.	.	.	.	.	.	.	.	.	.	.	.	.	.	.	.	.	.	.	.	.	.	.	.	.	.	.	.	.	.	.	.	.	.	.	.	.	.	.	.	.	.
PP393726_A2dB1b_A397-22_Argentina_2022	.	.	.	.	.	.	.	.	.	.	.	.	.	.	.	.	.	.	.	.	.	.	.	.	.	.	.	.	.	.	.	.	.	.	.	.	.	.	.	.	.	.	.	.	.	.	.	.	.
PP393731_A2dB1b_A397-6_Argentina_2022	.	.	.	.	.	.	.	.	.	.	.	.	.	.	.	.	.	.	.	.	.	.	.	.	.	.	.	.	.	.	.	.	.	.	.	.	.	.	.	.	.	.	.	.	.	.	.	.	.
PP393730_A2dB1b_A397-5_Argentina_2022	.	.	.	.	.	.	.	.	.	.	.	.	.	.	.	.	.	.	.	.	.	.	.	.	.	.	.	.	.	.	.	.	.	.	.	.	.	.	.	.	.	.	.	.	.	.	.	.	.
PP393720_A2dB1b_A327J_Argentina_2020	.	.	.	.	.	.	.	.	.	.	.	.	.	.	.	.	.	.	.	.	.	.	.	.	.	.	.	.	.	.	.	.	.	.	.	.	.	.	.	.	.	.	.	.	.	.	.	.	.
MT179723_A2B1_SHG358_China_2018	.	.	.	.	.	.	.	.	.	.	.	.	.	.	.	.	.	.	.	.	.	.	.	.	.	.	.	.	.	.	.	.	.	.	.	.	.	.	.	.	.	.	.	.	.	.	.	V	.
PP393721_A2dB1b_A363E_Argentina_2021	.	.	.	.	.	.	.	.	.	.	.	.	.	.	.	.	.	.	.	.	.	.	.	.	.	.	.	.	.	.	.	.	.	.	.	.	.	.	.	.	.	.	.	.	.	.	.	.	.
PP393725_A2dB1b_A397-9_Argentina_2022	.	.	.	.	.	.	.	.	.	.	.	.	.	.	.	.	.	.	.	.	.	.	.	.	.	.	.	.	.	.	.	.	.	.	.	.	.	.	.	.	.	.	.	.	.	.	.	.	.
PP393724_A2dB1b_A397-1_Argentina_2022	.	.	.	.	.	.	.	.	.	.	.	.	.	.	.	.	.	.	.	.	.	.	.	.	.	.	.	.	.	.	.	.	.	.	.	.	.	.	.	.	.	.	.	.	.	.	.	.	.
MT179722_A2B1_SHG352_China_2018	.	.	.	.	.	.	.	.	.	.	.	.	.	.	.	.	.	.	.	.	.	.	.	.	.	.	.	.	.	.	.	.	.	.	.	.	.	.	.	.	.	.	.	.	.	.	.	.	.
PP393735_A2dB1b_A397-18_Argentina_2022	.	.	.	.	.	.	.	.	.	.	.	.	.	.	.	.	.	.	.	.	.	.	.	.	.	.	.	.	.	.	.	.	.	.	.	.	.	.	.	.	.	.	.	.	.	.	.	.	.
JX134484_A2B1_GX-NNZ-11_China_2011	.	.	.	.	.	.	.	.	.	.	.	.	.	.	.	.	.	.	G	.	.	R	.	.	.	.	.	.	.	.	.	.	.	.	.	.	.	.	.	.	.	.	.	.	.	.	S	.	.
[truncated: 455 more columns]
